# Supplementary material for: Global Psoriasis Burden 1990–2021: Evolving Patterns and Socio-Demographic Correlates in the Global Burden of Disease 2021 Update
Source: Healthcare (Basel). 2025 Sep 26;13(19):2437. doi: 10.3390/healthcare13192437 (PMC12524270; doi:10.3390/healthcare13192437)
Supplement: Supplementary file 1 [file healthcare-13-02437-s001.zip]

Archive with 4 entries (4 files):
- supplementary figures.pdf
- Supplementary file 1 1950-2021_SDI.xlsx
- supplementary file 2 21 GBD region_Country.pdf
- Supplementary Table and Legend.pdf
