# Supplementary material for: Global Psoriasis Burden 1990–2021: Evolving Patterns and Socio-Demographic Correlates in the Global Burden of Disease 2021 Update
Source: Healthcare (Basel). 2025 Sep 26;13(19):2437. doi: 10.3390/healthcare13192437 (PMC12524270; doi:10.3390/healthcare13192437)
Supplement: Supplementary file 1 [file healthcare-13-02437-s001.zip › Supplementary file 1 1950-2021_SDI.xlsx]

## Sheet: IHME_GBD_SDI_2021_SDI_1950_2021
covariate_name_short	location_name	year	mean_value	lower_value	upper_value
sdi	Global	1950	0.369234922984689	0.369234922984689	0.369234922984689
sdi	Southeast Asia, East Asia, and Oceania	1950	0.205729404413321	0.205729404413321	0.205729404413321
sdi	East Asia	1950	0.193972363901504	0.193972363901504	0.193972363901504
sdi	China	1950	0.18414354727536	0.18414354727536	0.18414354727536
sdi	Democratic People's Republic of Korea	1950	0.323069256044438	0.323069256044438	0.323069256044438
sdi	Taiwan (Province of China)	1950	0.295925327261469	0.295925327261469	0.295925327261469
sdi	Southeast Asia	1950	0.224047996872681	0.224047996872681	0.224047996872681
sdi	Cambodia	1950	0.188150847317638	0.188150847317638	0.188150847317638
sdi	Indonesia	1950	0.197775374015412	0.197775374015412	0.197775374015412
sdi	Lao People's Democratic Republic	1950	0.13623078846608	0.13623078846608	0.13623078846608
sdi	Malaysia	1950	0.214102682171804	0.214102682171804	0.214102682171804
sdi	Maldives	1950	0.196661027056061	0.196661027056061	0.196661027056061
sdi	Myanmar	1950	0.137807234209728	0.137807234209728	0.137807234209728
sdi	Philippines	1950	0.336157457146868	0.336157457146868	0.336157457146868
sdi	Sri Lanka	1950	0.328662531232582	0.328662531232582	0.328662531232582
sdi	Thailand	1950	0.235012244509159	0.235012244509159	0.235012244509159
sdi	Timor-Leste	1950	0.103452588961132	0.103452588961132	0.103452588961132
sdi	Viet Nam	1950	0.208889387784129	0.208889387784129	0.208889387784129
sdi	Oceania	1950	0.220001956211152	0.220001956211152	0.220001956211152
sdi	Fiji	1950	0.298635685169495	0.298635685169495	0.298635685169495
sdi	Kiribati	1950	0.276751222668937	0.276751222668937	0.276751222668937
sdi	Marshall Islands	1950	0.237158263195999	0.237158263195999	0.237158263195999
sdi	Micronesia (Federated States of)	1950	0.235773343929127	0.235773343929127	0.235773343929127
sdi	Papua New Guinea	1950	0.138627687826563	0.138627687826563	0.138627687826563
sdi	Samoa	1950	0.2843665161182	0.2843665161182	0.2843665161182
sdi	Solomon Islands	1950	0.16891169937139	0.16891169937139	0.16891169937139
sdi	Tonga	1950	0.266900015116123	0.266900015116123	0.266900015116123
sdi	Vanuatu	1950	0.196423511288867	0.196423511288867	0.196423511288867
sdi	Central Europe, Eastern Europe, and Central Asia	1950	0.525915472179222	0.525915472179222	0.525915472179222
sdi	Central Asia	1950	0.432762554843459	0.432762554843459	0.432762554843459
sdi	Armenia	1950	0.453517664467803	0.453517664467803	0.453517664467803
sdi	Azerbaijan	1950	0.412950444925591	0.412950444925591	0.412950444925591
sdi	Georgia	1950	0.552054832873885	0.552054832873885	0.552054832873885
sdi	Kazakhstan	1950	0.447574250895111	0.447574250895111	0.447574250895111
sdi	Kyrgyzstan	1950	0.438539857937692	0.438539857937692	0.438539857937692
sdi	Mongolia	1950	0.305923411187174	0.305923411187174	0.305923411187174
sdi	Tajikistan	1950	0.314889706341097	0.314889706341097	0.314889706341097
sdi	Turkmenistan	1950	0.425192723830822	0.425192723830822	0.425192723830822
sdi	Uzbekistan	1950	0.371074328119507	0.371074328119507	0.371074328119507
sdi	Central Europe	1950	0.482313114261625	0.482313114261625	0.482313114261625
sdi	Albania	1950	0.349281636848325	0.349281636848325	0.349281636848325
sdi	Bosnia and Herzegovina	1950	0.293421743991885	0.293421743991885	0.293421743991885
sdi	Bulgaria	1950	0.462106504707137	0.462106504707137	0.462106504707137
sdi	Croatia	1950	0.471246318684977	0.471246318684977	0.471246318684977
sdi	Czechia	1950	0.57297921817731	0.57297921817731	0.57297921817731
sdi	Hungary	1950	0.502327290542277	0.502327290542277	0.502327290542277
sdi	North Macedonia	1950	0.412207487654728	0.412207487654728	0.412207487654728
sdi	Montenegro	1950	0.457012179670919	0.457012179670919	0.457012179670919
sdi	Poland	1950	0.494196525065438	0.494196525065438	0.494196525065438
sdi	Romania	1950	0.401225454196331	0.401225454196331	0.401225454196331
sdi	Serbia	1950	0.477356739651533	0.477356739651533	0.477356739651533
sdi	Slovakia	1950	0.523674882312421	0.523674882312421	0.523674882312421
sdi	Slovenia	1950	0.559861422936628	0.559861422936628	0.559861422936628
sdi	Eastern Europe	1950	0.554107567645955	0.554107567645955	0.554107567645955
sdi	Belarus	1950	0.480655582911316	0.480655582911316	0.480655582911316
sdi	Estonia	1950	0.559352964985998	0.559352964985998	0.559352964985998
sdi	Latvia	1950	0.568873080432231	0.568873080432231	0.568873080432231
sdi	Lithuania	1950	0.502805694532699	0.502805694532699	0.502805694532699
sdi	Republic of Moldova	1950	0.459020824605532	0.459020824605532	0.459020824605532
sdi	Russian Federation	1950	0.560026855957586	0.560026855957586	0.560026855957586
sdi	Ukraine	1950	0.549439707592601	0.549439707592601	0.549439707592601
sdi	High-income	1950	0.584939692324379	0.584939692324379	0.584939692324379
sdi	High-income Asia Pacific	1950	0.505851629754301	0.505851629754301	0.505851629754301
sdi	Brunei Darussalam	1950	0.379203403336104	0.379203403336104	0.379203403336104
sdi	Japan	1950	0.543099876338514	0.543099876338514	0.543099876338514
sdi	Republic of Korea	1950	0.303972463717136	0.303972463717136	0.303972463717136
sdi	Singapore	1950	0.318369437049637	0.318369437049637	0.318369437049637
sdi	Australasia	1950	0.570681353040179	0.570681353040179	0.570681353040179
sdi	Australia	1950	0.560717179365627	0.560717179365627	0.560717179365627
sdi	New Zealand	1950	0.603510388743769	0.603510388743769	0.603510388743769
sdi	Western Europe	1950	0.582396000476785	0.582396000476785	0.582396000476785
sdi	Andorra	1950	0.608750024096457	0.608750024096457	0.608750024096457
sdi	Austria	1950	0.600576810509672	0.600576810509672	0.600576810509672
sdi	Belgium	1950	0.573464435210292	0.573464435210292	0.573464435210292
sdi	Cyprus	1950	0.451021417429108	0.451021417429108	0.451021417429108
sdi	Denmark	1950	0.634151319828077	0.634151319828077	0.634151319828077
sdi	Finland	1950	0.565768936078404	0.565768936078404	0.565768936078404
sdi	France	1950	0.540784786297931	0.540784786297931	0.540784786297931
sdi	Germany	1950	0.640368556817943	0.640368556817943	0.640368556817943
sdi	Greece	1950	0.508330955615876	0.508330955615876	0.508330955615876
sdi	Iceland	1950	0.563962495103174	0.563962495103174	0.563962495103174
sdi	Ireland	1950	0.578381661620837	0.578381661620837	0.578381661620837
sdi	Israel	1950	0.508746838698366	0.508746838698366	0.508746838698366
sdi	Italy	1950	0.525606918426519	0.525606918426519	0.525606918426519
sdi	Luxembourg	1950	0.643187413332276	0.643187413332276	0.643187413332276
sdi	Malta	1950	0.41445941287374	0.41445941287374	0.41445941287374
sdi	Netherlands	1950	0.650974337023232	0.650974337023232	0.650974337023232
sdi	Norway	1950	0.655818211437563	0.655818211437563	0.655818211437563
sdi	Portugal	1950	0.421596118155604	0.421596118155604	0.421596118155604
sdi	Spain	1950	0.440265751337101	0.440265751337101	0.440265751337101
sdi	Sweden	1950	0.64120830465897	0.64120830465897	0.64120830465897
sdi	Switzerland	1950	0.748828775231629	0.748828775231629	0.748828775231629
sdi	United Kingdom	1950	0.588086039863192	0.588086039863192	0.588086039863192
sdi	Southern Latin America	1950	0.470229438649993	0.470229438649993	0.470229438649993
sdi	Argentina	1950	0.479474011292281	0.479474011292281	0.479474011292281
sdi	Chile	1950	0.438382509058389	0.438382509058389	0.438382509058389
sdi	Uruguay	1950	0.477361516516207	0.477361516516207	0.477361516516207
sdi	High-income North America	1950	0.615405804612241	0.615405804612241	0.615405804612241
sdi	Canada	1950	0.621815371083844	0.621815371083844	0.621815371083844
sdi	United States of America	1950	0.614249877090532	0.614249877090532	0.614249877090532
sdi	Latin America and Caribbean	1950	0.27806955451172	0.27806955451172	0.27806955451172
sdi	Caribbean	1950	0.323185331243843	0.323185331243843	0.323185331243843
sdi	Antigua and Barbuda	1950	0.331150382441539	0.331150382441539	0.331150382441539
sdi	Bahamas	1950	0.478685879742675	0.478685879742675	0.478685879742675
sdi	Barbados	1950	0.414855871335792	0.414855871335792	0.414855871335792
sdi	Belize	1950	0.284624064403359	0.284624064403359	0.284624064403359
sdi	Cuba	1950	0.375371138171392	0.375371138171392	0.375371138171392
sdi	Dominica	1950	0.379561382353057	0.379561382353057	0.379561382353057
sdi	Dominican Republic	1950	0.161988768087531	0.161988768087531	0.161988768087531
sdi	Grenada	1950	0.230028379492217	0.230028379492217	0.230028379492217
sdi	Guyana	1950	0.290248945497835	0.290248945497835	0.290248945497835
sdi	Haiti	1950	0.185039023187011	0.185039023187011	0.185039023187011
sdi	Jamaica	1950	0.359081003874577	0.359081003874577	0.359081003874577
sdi	Saint Lucia	1950	0.279792997733841	0.279792997733841	0.279792997733841
sdi	Saint Vincent and the Grenadines	1950	0.2552033573715	0.2552033573715	0.2552033573715
sdi	Suriname	1950	0.279715461786653	0.279715461786653	0.279715461786653
sdi	Trinidad and Tobago	1950	0.393243185754755	0.393243185754755	0.393243185754755
sdi	Andean Latin America	1950	0.289483417576641	0.289483417576641	0.289483417576641
sdi	Bolivia (Plurinational State of)	1950	0.247141414523873	0.247141414523873	0.247141414523873
sdi	Ecuador	1950	0.321070492979907	0.321070492979907	0.321070492979907
sdi	Peru	1950	0.289569533453603	0.289569533453603	0.289569533453603
sdi	Central Latin America	1950	0.27862130129878	0.27862130129878	0.27862130129878
sdi	Colombia	1950	0.272653815764185	0.272653815764185	0.272653815764185
sdi	Costa Rica	1950	0.311276237357257	0.311276237357257	0.311276237357257
sdi	El Salvador	1950	0.191343921444416	0.191343921444416	0.191343921444416
sdi	Guatemala	1950	0.203053031226908	0.203053031226908	0.203053031226908
sdi	Honduras	1950	0.182498395899476	0.182498395899476	0.182498395899476
sdi	Mexico	1950	0.286811929850591	0.286811929850591	0.286811929850591
sdi	Nicaragua	1950	0.211971969605614	0.211971969605614	0.211971969605614
sdi	Panama	1950	0.340534201091578	0.340534201091578	0.340534201091578
sdi	Venezuela (Bolivarian Republic of)	1950	0.322694559053598	0.322694559053598	0.322694559053598
sdi	Tropical Latin America	1950	0.253906836071661	0.253906836071661	0.253906836071661
sdi	Brazil	1950	0.25289898944145	0.25289898944145	0.25289898944145
sdi	Paraguay	1950	0.292716473148141	0.292716473148141	0.292716473148141
sdi	North Africa and Middle East	1950	0.191330356106761	0.191330356106761	0.191330356106761
sdi	North Africa and Middle East	1950	0.191330356106761	0.191330356106761	0.191330356106761
sdi	Algeria	1950	0.141578712758397	0.141578712758397	0.141578712758397
sdi	Bahrain	1950	0.231539110268371	0.231539110268371	0.231539110268371
sdi	Egypt	1950	0.227207604115682	0.227207604115682	0.227207604115682
sdi	Iran (Islamic Republic of)	1950	0.168392912748158	0.168392912748158	0.168392912748158
sdi	Iraq	1950	0.158703809617749	0.158703809617749	0.158703809617749
sdi	Jordan	1950	0.115944181885907	0.115944181885907	0.115944181885907
sdi	Kuwait	1950	0.319760648172311	0.319760648172311	0.319760648172311
sdi	Lebanon	1950	0.272311276574886	0.272311276574886	0.272311276574886
sdi	Libya	1950	0.152541634405446	0.152541634405446	0.152541634405446
sdi	Morocco	1950	0.0989413383172724	0.0989413383172724	0.0989413383172724
sdi	Palestine	1950	0.142587436427002	0.142587436427002	0.142587436427002
sdi	Oman	1950	0.13031668225623	0.13031668225623	0.13031668225623
sdi	Qatar	1950	0.261957144121507	0.261957144121507	0.261957144121507
sdi	Saudi Arabia	1950	0.205572638663192	0.205572638663192	0.205572638663192
sdi	Syrian Arab Republic	1950	0.156562742363787	0.156562742363787	0.156562742363787
sdi	Tunisia	1950	0.152530529558645	0.152530529558645	0.152530529558645
sdi	Türkiye	1950	0.239594884214533	0.239594884214533	0.239594884214533
sdi	United Arab Emirates	1950	0.195075326181509	0.195075326181509	0.195075326181509
sdi	Yemen	1950	0.0850840641126786	0.0850840641126786	0.0850840641126786
sdi	South Asia	1950	0.182001764426872	0.182001764426872	0.182001764426872
sdi	South Asia	1950	0.182001764426872	0.182001764426872	0.182001764426872
sdi	Afghanistan	1950	0.11320959051682	0.11320959051682	0.11320959051682
sdi	Bangladesh	1950	0.103047762986529	0.103047762986529	0.103047762986529
sdi	Bhutan	1950	0.0530209398747532	0.0530209398747532	0.0530209398747532
sdi	India	1950	0.189821934460978	0.189821934460978	0.189821934460978
sdi	Nepal	1950	0.0992064101918465	0.0992064101918465	0.0992064101918465
sdi	Pakistan	1950	0.153404270314979	0.153404270314979	0.153404270314979
sdi	Sub-Saharan Africa	1950	0.157558732780065	0.157558732780065	0.157558732780065
sdi	Central Sub-Saharan Africa	1950	0.154393232096912	0.154393232096912	0.154393232096912
sdi	Angola	1950	0.134403694359261	0.134403694359261	0.134403694359261
sdi	Central African Republic	1950	0.106869990305278	0.106869990305278	0.106869990305278
sdi	Congo	1950	0.16724507764079	0.16724507764079	0.16724507764079
sdi	Democratic Republic of the Congo	1950	0.150145905228185	0.150145905228185	0.150145905228185
sdi	Equatorial Guinea	1950	0.106073840291638	0.106073840291638	0.106073840291638
sdi	Gabon	1950	0.165303001222814	0.165303001222814	0.165303001222814
sdi	Eastern Sub-Saharan Africa	1950	0.118171038601277	0.118171038601277	0.118171038601277
sdi	Burundi	1950	0.100491601297851	0.100491601297851	0.100491601297851
sdi	Comoros	1950	0.121469026326053	0.121469026326053	0.121469026326053
sdi	Djibouti	1950	0.163063165280982	0.163063165280982	0.163063165280982
sdi	Eritrea	1950	0.0692178365096827	0.0692178365096827	0.0692178365096827
sdi	Ethiopia	1950	0.0560665249479014	0.0560665249479014	0.0560665249479014
sdi	Kenya	1950	0.125031917174226	0.125031917174226	0.125031917174226
sdi	Madagascar	1950	0.137958583256569	0.137958583256569	0.137958583256569
sdi	Malawi	1950	0.138477629759933	0.138477629759933	0.138477629759933
sdi	Mauritius	1950	0.292283122980255	0.292283122980255	0.292283122980255
sdi	Mozambique	1950	0.0927374259711411	0.0927374259711411	0.0927374259711411
sdi	Rwanda	1950	0.12575240643545	0.12575240643545	0.12575240643545
sdi	Seychelles	1950	0.371025606260478	0.371025606260478	0.371025606260478
sdi	Somalia	1950	0.060459262180856	0.060459262180856	0.060459262180856
sdi	United Republic of Tanzania	1950	0.104125026309257	0.104125026309257	0.104125026309257
sdi	Uganda	1950	0.100429345963882	0.100429345963882	0.100429345963882
sdi	Zambia	1950	0.140486779541041	0.140486779541041	0.140486779541041
sdi	Southern Sub-Saharan Africa	1950	0.294116446363601	0.294116446363601	0.294116446363601
sdi	Botswana	1950	0.135694371058191	0.135694371058191	0.135694371058191
sdi	Lesotho	1950	0.158056569656762	0.158056569656762	0.158056569656762
sdi	Namibia	1950	0.215669267564526	0.215669267564526	0.215669267564526
sdi	South Africa	1950	0.32413851968928	0.32413851968928	0.32413851968928
sdi	Eswatini	1950	0.142694292912592	0.142694292912592	0.142694292912592
sdi	Zimbabwe	1950	0.182130350506324	0.182130350506324	0.182130350506324
sdi	Western Sub-Saharan Africa	1950	0.139948263275894	0.139948263275894	0.139948263275894
sdi	Benin	1950	0.107444053570549	0.107444053570549	0.107444053570549
sdi	Burkina Faso	1950	0.0566407677732457	0.0566407677732457	0.0566407677732457
sdi	Cameroon	1950	0.136048225110514	0.136048225110514	0.136048225110514
sdi	Cabo Verde	1950	0.135264	0.135264	0.135264
sdi	Chad	1950	0.0574139463693357	0.0574139463693357	0.0574139463693357
sdi	Côte d'Ivoire	1950	0.117305699102575	0.117305699102575	0.117305699102575
sdi	Gambia	1950	0.119641808102507	0.119641808102507	0.119641808102507
sdi	Ghana	1950	0.244808111833915	0.244808111833915	0.244808111833915
sdi	Guinea	1950	0.0588431349631604	0.0588431349631604	0.0588431349631604
sdi	Guinea-Bissau	1950	0.0650857570416604	0.0650857570416604	0.0650857570416604
sdi	Liberia	1950	0.14199314440556	0.14199314440556	0.14199314440556
sdi	Mali	1950	0.0589743056925331	0.0589743056925331	0.0589743056925331
sdi	Mauritania	1950	0.179851331267817	0.179851331267817	0.179851331267817
sdi	Niger	1950	0.046479795394147	0.046479795394147	0.046479795394147
sdi	Nigeria	1950	0.151738724674113	0.151738724674113	0.151738724674113
sdi	Sao Tome and Principe	1950	0.176227803787723	0.176227803787723	0.176227803787723
sdi	Senegal	1950	0.104813737179381	0.104813737179381	0.104813737179381
sdi	Sierra Leone	1950	0.115354819108611	0.115354819108611	0.115354819108611
sdi	Togo	1950	0.103851200025577	0.103851200025577	0.103851200025577
sdi	American Samoa	1950	0.484893960163775	0.484893960163775	0.484893960163775
sdi	Bermuda	1950	0.423249931186238	0.423249931186238	0.423249931186238
sdi	Cook Islands	1950	0.337651273963242	0.337651273963242	0.337651273963242
sdi	Greenland	1950	0.564999971166561	0.564999971166561	0.564999971166561
sdi	Guam	1950	0.565701049518185	0.565701049518185	0.565701049518185
sdi	Monaco	1950	0.688311979409682	0.688311979409682	0.688311979409682
sdi	Nauru	1950	0.401252441296697	0.401252441296697	0.401252441296697
sdi	Niue	1950	0.339378971795965	0.339378971795965	0.339378971795965
sdi	Northern Mariana Islands	1950	0.446763717870801	0.446763717870801	0.446763717870801
sdi	Palau	1950	0.421918527142582	0.421918527142582	0.421918527142582
sdi	Puerto Rico	1950	0.397437102723081	0.397437102723081	0.397437102723081
sdi	Saint Kitts and Nevis	1950	0.337799345963223	0.337799345963223	0.337799345963223
sdi	San Marino	1950	0.643648816728399	0.643648816728399	0.643648816728399
sdi	Tokelau	1950	0.295961347195921	0.295961347195921	0.295961347195921
sdi	Tuvalu	1950	0.264210883411609	0.264210883411609	0.264210883411609
sdi	United States Virgin Islands	1950	0.443557824280789	0.443557824280789	0.443557824280789
sdi	Northern Ireland	1950	0.488105780612805	0.488105780612805	0.488105780612805
sdi	Scotland	1950	0.578740331416463	0.578740331416463	0.578740331416463
sdi	South Sudan	1950	0.130256689615166	0.130256689615166	0.130256689615166
sdi	Eastern Cape	1950	0.270349948542099	0.270349948542099	0.270349948542099
sdi	Free State	1950	0.308342486994132	0.308342486994132	0.308342486994132
sdi	Gauteng	1950	0.44598390265817	0.44598390265817	0.44598390265817
sdi	KwaZulu-Natal	1950	0.276265737303176	0.276265737303176	0.276265737303176
sdi	Limpopo	1950	0.195386002224526	0.195386002224526	0.195386002224526
sdi	Mpumalanga	1950	0.216849868561007	0.216849868561007	0.216849868561007
sdi	North-West	1950	0.270386894537624	0.270386894537624	0.270386894537624
sdi	Northern Cape	1950	0.324812676411504	0.324812676411504	0.324812676411504
sdi	Western Cape	1950	0.461318617069829	0.461318617069829	0.461318617069829
sdi	Sudan	1950	0.132435328425833	0.132435328425833	0.132435328425833
sdi	Alabama	1950	0.549755387415879	0.549755387415879	0.549755387415879
sdi	Alaska	1950	0.593678793899123	0.593678793899123	0.593678793899123
sdi	Arizona	1950	0.605681653078559	0.605681653078559	0.605681653078559
sdi	Arkansas	1950	0.544457086899491	0.544457086899491	0.544457086899491
sdi	California	1950	0.64971529112562	0.64971529112562	0.64971529112562
sdi	Colorado	1950	0.639437377570671	0.639437377570671	0.639437377570671
sdi	Connecticut	1950	0.660094522844163	0.660094522844163	0.660094522844163
sdi	Delaware	1950	0.632275645485319	0.632275645485319	0.632275645485319
sdi	District of Columbia	1950	0.654295418682989	0.654295418682989	0.654295418682989
sdi	Florida	1950	0.611519145591631	0.611519145591631	0.611519145591631
sdi	Georgia	1950	0.547056828629059	0.547056828629059	0.547056828629059
sdi	Hawaii	1950	0.612824816735066	0.612824816735066	0.612824816735066
sdi	Idaho	1950	0.597581350133498	0.597581350133498	0.597581350133498
sdi	Illinois	1950	0.629819400259866	0.629819400259866	0.629819400259866
sdi	Indiana	1950	0.607746975133601	0.607746975133601	0.607746975133601
sdi	Iowa	1950	0.626567895329337	0.626567895329337	0.626567895329337
sdi	Kansas	1950	0.626431842447421	0.626431842447421	0.626431842447421
sdi	Kentucky	1950	0.550919711272276	0.550919711272276	0.550919711272276
sdi	Louisiana	1950	0.54605384851406	0.54605384851406	0.54605384851406
sdi	Maine	1950	0.594069133399777	0.594069133399777	0.594069133399777
sdi	Maryland	1950	0.632834865345404	0.632834865345404	0.632834865345404
sdi	Massachusetts	1950	0.666920467588734	0.666920467588734	0.666920467588734
sdi	Michigan	1950	0.619993769568362	0.619993769568362	0.619993769568362
sdi	Minnesota	1950	0.634288676883735	0.634288676883735	0.634288676883735
sdi	Mississippi	1950	0.518344268489876	0.518344268489876	0.518344268489876
sdi	Missouri	1950	0.603936585363183	0.603936585363183	0.603936585363183
sdi	Montana	1950	0.626518583812085	0.626518583812085	0.626518583812085
sdi	Nebraska	1950	0.632597032202136	0.632597032202136	0.632597032202136
sdi	Nevada	1950	0.615722422242114	0.615722422242114	0.615722422242114
sdi	New Hampshire	1950	0.619030040371141	0.619030040371141	0.619030040371141
sdi	New Jersey	1950	0.65134829565242	0.65134829565242	0.65134829565242
sdi	New Mexico	1950	0.576692638067278	0.576692638067278	0.576692638067278
sdi	New York	1950	0.647868805949025	0.647868805949025	0.647868805949025
sdi	North Carolina	1950	0.563646789298975	0.563646789298975	0.563646789298975
sdi	North Dakota	1950	0.593734307055995	0.593734307055995	0.593734307055995
sdi	Ohio	1950	0.615542860173431	0.615542860173431	0.615542860173431
sdi	Oklahoma	1950	0.585931138295483	0.585931138295483	0.585931138295483
sdi	Oregon	1950	0.641781303315623	0.641781303315623	0.641781303315623
sdi	Pennsylvania	1950	0.62957749567449	0.62957749567449	0.62957749567449
sdi	Rhode Island	1950	0.62377708344054	0.62377708344054	0.62377708344054
sdi	South Carolina	1950	0.547597248944298	0.547597248944298	0.547597248944298
sdi	South Dakota	1950	0.602771205028148	0.602771205028148	0.602771205028148
sdi	Tennessee	1950	0.557305921624275	0.557305921624275	0.557305921624275
sdi	Texas	1950	0.577971659736947	0.577971659736947	0.577971659736947
sdi	Utah	1950	0.627797881253853	0.627797881253853	0.627797881253853
sdi	Vermont	1950	0.610148977904572	0.610148977904572	0.610148977904572
sdi	Virginia	1950	0.603507464783463	0.603507464783463	0.603507464783463
sdi	Washington	1950	0.643667478488492	0.643667478488492	0.643667478488492
sdi	West Virginia	1950	0.569026094192251	0.569026094192251	0.569026094192251
sdi	Wisconsin	1950	0.629425136304615	0.629425136304615	0.629425136304615
sdi	Wyoming	1950	0.613429941254114	0.613429941254114	0.613429941254114
sdi	North East England	1950	0.546116002838459	0.546116002838459	0.546116002838459
sdi	North West England	1950	0.570415394653181	0.570415394653181	0.570415394653181
sdi	Yorkshire and the Humber	1950	0.553470971693927	0.553470971693927	0.553470971693927
sdi	East Midlands	1950	0.554358889025956	0.554358889025956	0.554358889025956
sdi	West Midlands	1950	0.549988216122091	0.549988216122091	0.549988216122091
sdi	East of England	1950	0.582422004967896	0.582422004967896	0.582422004967896
sdi	Greater London	1950	0.621722468409516	0.621722468409516	0.621722468409516
sdi	South East England	1950	0.637105013925029	0.637105013925029	0.637105013925029
sdi	South West England	1950	0.606946780902708	0.606946780902708	0.606946780902708
sdi	Wales	1950	0.561013743337429	0.561013743337429	0.561013743337429
sdi	Aguascalientes	1950	0.278383394871573	0.278383394871573	0.278383394871573
sdi	Baja California	1950	0.337416327580677	0.337416327580677	0.337416327580677
sdi	Baja California Sur	1950	0.309167577819222	0.309167577819222	0.309167577819222
sdi	Campeche	1950	0.280702116932715	0.280702116932715	0.280702116932715
sdi	Coahuila	1950	0.30335989605203	0.30335989605203	0.30335989605203
sdi	Colima	1950	0.267101417502307	0.267101417502307	0.267101417502307
sdi	Chiapas	1950	0.234506942910621	0.234506942910621	0.234506942910621
sdi	Chihuahua	1950	0.30111936947183	0.30111936947183	0.30111936947183
sdi	Mexico City	1950	0.400009653385267	0.400009653385267	0.400009653385267
sdi	Durango	1950	0.257687218764907	0.257687218764907	0.257687218764907
sdi	Guanajuato	1950	0.232545993087438	0.232545993087438	0.232545993087438
sdi	Guerrero	1950	0.213574616774835	0.213574616774835	0.213574616774835
sdi	Hidalgo	1950	0.235084521261266	0.235084521261266	0.235084521261266
sdi	Jalisco	1950	0.291170148956352	0.291170148956352	0.291170148956352
sdi	México	1950	0.281023021215244	0.281023021215244	0.281023021215244
sdi	Michoacán de Ocampo	1950	0.234940959727814	0.234940959727814	0.234940959727814
sdi	Morelos	1950	0.286792184531138	0.286792184531138	0.286792184531138
sdi	Nayarit	1950	0.239800890474862	0.239800890474862	0.239800890474862
sdi	Nuevo León	1950	0.321979684741797	0.321979684741797	0.321979684741797
sdi	Oaxaca	1950	0.231704549713217	0.231704549713217	0.231704549713217
sdi	Puebla	1950	0.253349701980804	0.253349701980804	0.253349701980804
sdi	Querétaro	1950	0.257773015910459	0.257773015910459	0.257773015910459
sdi	Quintana Roo	1950	0.255445353901432	0.255445353901432	0.255445353901432
sdi	San Luis Potosí	1950	0.248630425398542	0.248630425398542	0.248630425398542
sdi	Sinaloa	1950	0.265682029920009	0.265682029920009	0.265682029920009
sdi	Sonora	1950	0.310868942338574	0.310868942338574	0.310868942338574
sdi	Tabasco	1950	0.239582400023234	0.239582400023234	0.239582400023234
sdi	Tamaulipas	1950	0.305630067736997	0.305630067736997	0.305630067736997
sdi	Tlaxcala	1950	0.234268681179994	0.234268681179994	0.234268681179994
sdi	Veracruz de Ignacio de la Llave	1950	0.269606116510579	0.269606116510579	0.269606116510579
sdi	Yucatán	1950	0.295988290586693	0.295988290586693	0.295988290586693
sdi	Zacatecas	1950	0.239760424550499	0.239760424550499	0.239760424550499
sdi	Aceh	1950	0.221005105773604	0.221005105773604	0.221005105773604
sdi	North Sumatra	1950	0.211737126205415	0.211737126205415	0.211737126205415
sdi	West Sumatra	1950	0.206245267854804	0.206245267854804	0.206245267854804
sdi	Riau	1950	0.238538586438812	0.238538586438812	0.238538586438812
sdi	Jambi	1950	0.175120682996233	0.175120682996233	0.175120682996233
sdi	South Sumatra	1950	0.208422091199923	0.208422091199923	0.208422091199923
sdi	Bengkulu	1950	0.16086989577545	0.16086989577545	0.16086989577545
sdi	Lampung	1950	0.158054957904469	0.158054957904469	0.158054957904469
sdi	Bangka-Belitung Islands	1950	0.230148138010523	0.230148138010523	0.230148138010523
sdi	Riau Islands	1950	0.311419590696168	0.311419590696168	0.311419590696168
sdi	North Kalimantan	1950	0.324212951349854	0.324212951349854	0.324212951349854
sdi	Jakarta	1950	0.305996381431376	0.305996381431376	0.305996381431376
sdi	West Java	1950	0.197230241298525	0.197230241298525	0.197230241298525
sdi	Central Java	1950	0.178760695585525	0.178760695585525	0.178760695585525
sdi	Yogyakarta	1950	0.174459668262482	0.174459668262482	0.174459668262482
sdi	East Java	1950	0.186144193736025	0.186144193736025	0.186144193736025
sdi	Banten	1950	0.222974533279422	0.222974533279422	0.222974533279422
sdi	Bali	1950	0.176582688494757	0.176582688494757	0.176582688494757
sdi	West Nusa Tenggara	1950	0.115878841269957	0.115878841269957	0.115878841269957
sdi	East Nusa Tenggara	1950	0.142290199660733	0.142290199660733	0.142290199660733
sdi	West Kalimantan	1950	0.149746973147405	0.149746973147405	0.149746973147405
sdi	Central Kalimantan	1950	0.214929455341542	0.214929455341542	0.214929455341542
sdi	South Kalimantan	1950	0.181576970208773	0.181576970208773	0.181576970208773
sdi	East Kalimantan	1950	0.24534492505272	0.24534492505272	0.24534492505272
sdi	North Sulawesi	1950	0.208269930028308	0.208269930028308	0.208269930028308
sdi	Central Sulawesi	1950	0.165641134878292	0.165641134878292	0.165641134878292
sdi	South Sulawesi	1950	0.157348392352657	0.157348392352657	0.157348392352657
sdi	Southeast Sulawesi	1950	0.132526105525739	0.132526105525739	0.132526105525739
sdi	Gorontalo	1950	0.171259380268761	0.171259380268761	0.171259380268761
sdi	West Sulawesi	1950	0.181466231527681	0.181466231527681	0.181466231527681
sdi	Maluku	1950	0.238091823178173	0.238091823178173	0.238091823178173
sdi	North Maluku	1950	0.159962713594972	0.159962713594972	0.159962713594972
sdi	West Papua	1950	0.249346603288862	0.249346603288862	0.249346603288862
sdi	Papua	1950	0.252098870662019	0.252098870662019	0.252098870662019
sdi	England	1950	0.590307918519153	0.590307918519153	0.590307918519153
sdi	Acre	1950	0.152603937787108	0.152603937787108	0.152603937787108
sdi	Alagoas	1950	0.15437043661816	0.15437043661816	0.15437043661816
sdi	Amazonas	1950	0.211220104318023	0.211220104318023	0.211220104318023
sdi	Amapá	1950	0.210007770343601	0.210007770343601	0.210007770343601
sdi	Bahia	1950	0.174727352300881	0.174727352300881	0.174727352300881
sdi	Ceará	1950	0.175741015189825	0.175741015189825	0.175741015189825
sdi	Distrito Federal	1950	0.345173226209532	0.345173226209532	0.345173226209532
sdi	Espírito Santo	1950	0.219409296640794	0.219409296640794	0.219409296640794
sdi	Goiás	1950	0.170459074896113	0.170459074896113	0.170459074896113
sdi	Maranhão	1950	0.13656910209025	0.13656910209025	0.13656910209025
sdi	Minas Gerais	1950	0.234501653353648	0.234501653353648	0.234501653353648
sdi	Mato Grosso do Sul	1950	0.231146311508324	0.231146311508324	0.231146311508324
sdi	Mato Grosso	1950	0.24210173440501	0.24210173440501	0.24210173440501
sdi	Pará	1950	0.202682746845109	0.202682746845109	0.202682746845109
sdi	Paraíba	1950	0.177268025403288	0.177268025403288	0.177268025403288
sdi	Paraná	1950	0.248624645722077	0.248624645722077	0.248624645722077
sdi	Pernambuco	1950	0.183310705268162	0.183310705268162	0.183310705268162
sdi	Piaui	1950	0.133518358635409	0.133518358635409	0.133518358635409
sdi	Rio de Janeiro	1950	0.348857747930377	0.348857747930377	0.348857747930377
sdi	Rio Grande do Norte	1950	0.180049175203761	0.180049175203761	0.180049175203761
sdi	Rondônia	1950	0.213960040381735	0.213960040381735	0.213960040381735
sdi	Roraima	1950	0.234817353102101	0.234817353102101	0.234817353102101
sdi	Rio Grande do Sul	1950	0.303732434639141	0.303732434639141	0.303732434639141
sdi	Santa Catarina	1950	0.273699275746716	0.273699275746716	0.273699275746716
sdi	Sergipe	1950	0.181654679581564	0.181654679581564	0.181654679581564
sdi	São Paulo	1950	0.325975986782395	0.325975986782395	0.325975986782395
sdi	Tocantins	1950	0.157010617901531	0.157010617901531	0.157010617901531
sdi	Andhra Pradesh	1950	0.174487712915122	0.174487712915122	0.174487712915122
sdi	Arunachal Pradesh	1950	0.137097521218356	0.137097521218356	0.137097521218356
sdi	Assam	1950	0.171534404171011	0.171534404171011	0.171534404171011
sdi	Bihar	1950	0.156873996268938	0.156873996268938	0.156873996268938
sdi	Chhattisgarh	1950	0.146375508530817	0.146375508530817	0.146375508530817
sdi	Delhi	1950	0.333492143307391	0.333492143307391	0.333492143307391
sdi	Goa	1950	0.302764704583774	0.302764704583774	0.302764704583774
sdi	Gujarat	1950	0.205820123420598	0.205820123420598	0.205820123420598
sdi	Haryana	1950	0.185776721579962	0.185776721579962	0.185776721579962
sdi	Himachal Pradesh	1950	0.164584401417502	0.164584401417502	0.164584401417502
sdi	Jammu & Kashmir and Ladakh	1950	0.180857788454633	0.180857788454633	0.180857788454633
sdi	Jharkhand	1950	0.157099074710007	0.157099074710007	0.157099074710007
sdi	Karnataka	1950	0.20334838896376	0.20334838896376	0.20334838896376
sdi	Kerala	1950	0.247439061870823	0.247439061870823	0.247439061870823
sdi	Madhya Pradesh	1950	0.140158273903396	0.140158273903396	0.140158273903396
sdi	Maharashtra	1950	0.237752695211085	0.237752695211085	0.237752695211085
sdi	Manipur	1950	0.172359489479087	0.172359489479087	0.172359489479087
sdi	Meghalaya	1950	0.18675787565827	0.18675787565827	0.18675787565827
sdi	Mizoram	1950	0.207113315271051	0.207113315271051	0.207113315271051
sdi	Nagaland	1950	0.197176253201332	0.197176253201332	0.197176253201332
sdi	Odisha	1950	0.152146102660562	0.152146102660562	0.152146102660562
sdi	Punjab	1950	0.22634934717265	0.22634934717265	0.22634934717265
sdi	Rajasthan	1950	0.150999491055667	0.150999491055667	0.150999491055667
sdi	Sikkim	1950	0.152552436543195	0.152552436543195	0.152552436543195
sdi	Tamil Nadu	1950	0.215097572041239	0.215097572041239	0.215097572041239
sdi	Telangana	1950	0.145049778858696	0.145049778858696	0.145049778858696
sdi	Tripura	1950	0.202536544329841	0.202536544329841	0.202536544329841
sdi	Uttar Pradesh	1950	0.158265649430315	0.158265649430315	0.158265649430315
sdi	Uttarakhand	1950	0.200488587727697	0.200488587727697	0.200488587727697
sdi	West Bengal	1950	0.2138517438667	0.2138517438667	0.2138517438667
sdi	Oslo	1950	0.712852300444724	0.712852300444724	0.712852300444724
sdi	Rogaland	1950	0.650037727697438	0.650037727697438	0.650037727697438
sdi	Møre og Romsdal	1950	0.63388578424345	0.63388578424345	0.63388578424345
sdi	Nordland	1950	0.621341660850852	0.621341660850852	0.621341660850852
sdi	Sweden except Stockholm	1950	0.628219138789647	0.628219138789647	0.628219138789647
sdi	Stockholm	1950	0.706836166481954	0.706836166481954	0.706836166481954
sdi	Hokkaidō	1950	0.538429375436636	0.538429375436636	0.538429375436636
sdi	Aomori	1950	0.482924481322982	0.482924481322982	0.482924481322982
sdi	Iwate	1950	0.48458369640227	0.48458369640227	0.48458369640227
sdi	Miyagi	1950	0.522680192986941	0.522680192986941	0.522680192986941
sdi	Akita	1950	0.508231641523459	0.508231641523459	0.508231641523459
sdi	Yamagata	1950	0.499093849433389	0.499093849433389	0.499093849433389
sdi	Fukushima	1950	0.499350015410076	0.499350015410076	0.499350015410076
sdi	Ibaraki	1950	0.508731201657873	0.508731201657873	0.508731201657873
sdi	Tochigi	1950	0.523301751590158	0.523301751590158	0.523301751590158
sdi	Gunma	1950	0.517353327362866	0.517353327362866	0.517353327362866
sdi	Saitama	1950	0.523857384556769	0.523857384556769	0.523857384556769
sdi	Chiba	1950	0.526312805079936	0.526312805079936	0.526312805079936
sdi	Tōkyō	1950	0.647961491749705	0.647961491749705	0.647961491749705
sdi	Kanagawa	1950	0.585392013692672	0.585392013692672	0.585392013692672
sdi	Niigata	1950	0.510307514888988	0.510307514888988	0.510307514888988
sdi	Toyama	1950	0.527438510421881	0.527438510421881	0.527438510421881
sdi	Ishikawa	1950	0.516433295069126	0.516433295069126	0.516433295069126
sdi	Fukui	1950	0.514305046642948	0.514305046642948	0.514305046642948
sdi	Yamanashi	1950	0.522148360882792	0.522148360882792	0.522148360882792
sdi	Nagano	1950	0.526220910365003	0.526220910365003	0.526220910365003
sdi	Gifu	1950	0.524979325648675	0.524979325648675	0.524979325648675
sdi	Shizuoka	1950	0.537267989755671	0.537267989755671	0.537267989755671
sdi	Aichi	1950	0.553003423158144	0.553003423158144	0.553003423158144
sdi	Mie	1950	0.524844169657948	0.524844169657948	0.524844169657948
sdi	Shiga	1950	0.540730671705692	0.540730671705692	0.540730671705692
sdi	Kyōto	1950	0.569164644475103	0.569164644475103	0.569164644475103
sdi	Ōsaka	1950	0.580290436928205	0.580290436928205	0.580290436928205
sdi	Hyōgo	1950	0.570574965030678	0.570574965030678	0.570574965030678
sdi	Nara	1950	0.553205777411298	0.553205777411298	0.553205777411298
sdi	Wakayama	1950	0.531670738533408	0.531670738533408	0.531670738533408
sdi	Tottori	1950	0.519531733975015	0.519531733975015	0.519531733975015
sdi	Shimane	1950	0.498182287740591	0.498182287740591	0.498182287740591
sdi	Okayama	1950	0.526736277380375	0.526736277380375	0.526736277380375
sdi	Hiroshima	1950	0.54165982150135	0.54165982150135	0.54165982150135
sdi	Yamaguchi	1950	0.543696508343674	0.543696508343674	0.543696508343674
sdi	Tokushima	1950	0.504898893672974	0.504898893672974	0.504898893672974
sdi	Kagawa	1950	0.529421589302113	0.529421589302113	0.529421589302113
sdi	Ehime	1950	0.522310044051673	0.522310044051673	0.522310044051673
sdi	Kōchi	1950	0.498104604346135	0.498104604346135	0.498104604346135
sdi	Fukuoka	1950	0.55719676995249	0.55719676995249	0.55719676995249
sdi	Saga	1950	0.512640985467235	0.512640985467235	0.512640985467235
sdi	Nagasaki	1950	0.504863269515264	0.504863269515264	0.504863269515264
sdi	Kumamoto	1950	0.502968626497727	0.502968626497727	0.502968626497727
sdi	Ōita	1950	0.518977940968601	0.518977940968601	0.518977940968601
sdi	Miyazaki	1950	0.492755019603566	0.492755019603566	0.492755019603566
sdi	Kagoshima	1950	0.495007372366736	0.495007372366736	0.495007372366736
sdi	Okinawa	1950	0.455427212261573	0.455427212261573	0.455427212261573
sdi	Baringo	1950	0.10021618899872	0.10021618899872	0.10021618899872
sdi	Bomet	1950	0.0780394509863243	0.0780394509863243	0.0780394509863243
sdi	Bungoma	1950	0.0613637840597307	0.0613637840597307	0.0613637840597307
sdi	Busia	1950	0.101597450157902	0.101597450157902	0.101597450157902
sdi	Elgeyo-Marakwet	1950	0.0765237757940301	0.0765237757940301	0.0765237757940301
sdi	Embu	1950	0.131148972591384	0.131148972591384	0.131148972591384
sdi	Garissa	1950	0.0603102325726149	0.0603102325726149	0.0603102325726149
sdi	Homa Bay	1950	0.0949020978668562	0.0949020978668562	0.0949020978668562
sdi	Isiolo	1950	0.0902972100971996	0.0902972100971996	0.0902972100971996
sdi	Kajiado	1950	0.0861850351041153	0.0861850351041153	0.0861850351041153
sdi	Kakamega	1950	0.0764357597094402	0.0764357597094402	0.0764357597094402
sdi	Kericho	1950	0.100019084861632	0.100019084861632	0.100019084861632
sdi	Kiambu	1950	0.162365397187685	0.162365397187685	0.162365397187685
sdi	Kilifi	1950	0.112229770327623	0.112229770327623	0.112229770327623
sdi	Kirinyaga	1950	0.117213337530251	0.117213337530251	0.117213337530251
sdi	Kisii	1950	0.0451647436381244	0.0451647436381244	0.0451647436381244
sdi	Kisumu	1950	0.100152690196473	0.100152690196473	0.100152690196473
sdi	Kitui	1950	0.0856292915962152	0.0856292915962152	0.0856292915962152
sdi	Kwale	1950	0.100641319149915	0.100641319149915	0.100641319149915
sdi	Laikipia	1950	0.127648199128375	0.127648199128375	0.127648199128375
sdi	Lamu	1950	0.105124286109613	0.105124286109613	0.105124286109613
sdi	Machakos	1950	0.146171593987394	0.146171593987394	0.146171593987394
sdi	Makueni	1950	0.0920495763948042	0.0920495763948042	0.0920495763948042
sdi	Mandera	1950	0.0608632615171874	0.0608632615171874	0.0608632615171874
sdi	Marsabit	1950	0.0913729087736538	0.0913729087736538	0.0913729087736538
sdi	Meru	1950	0.111958850747171	0.111958850747171	0.111958850747171
sdi	Migori	1950	0.147057030596038	0.147057030596038	0.147057030596038
sdi	Mombasa	1950	0.180233532305649	0.180233532305649	0.180233532305649
sdi	Murang'a	1950	0.140276308682574	0.140276308682574	0.140276308682574
sdi	Nairobi	1950	0.250245422607254	0.250245422607254	0.250245422607254
sdi	Nakuru	1950	0.137996946022541	0.137996946022541	0.137996946022541
sdi	Nandi	1950	0.0927130863316051	0.0927130863316051	0.0927130863316051
sdi	Narok	1950	0.0916006162204265	0.0916006162204265	0.0916006162204265
sdi	Nyamira	1950	0.12650397956005	0.12650397956005	0.12650397956005
sdi	Nyandarua	1950	0.08116972963011	0.08116972963011	0.08116972963011
sdi	Nyeri	1950	0.145876193046768	0.145876193046768	0.145876193046768
sdi	Samburu	1950	0.0951512798100608	0.0951512798100608	0.0951512798100608
sdi	Siaya	1950	0.0521558783065234	0.0521558783065234	0.0521558783065234
sdi	Taita Taveta	1950	0.125900606449021	0.125900606449021	0.125900606449021
sdi	Tana River	1950	0.0701209803512375	0.0701209803512375	0.0701209803512375
sdi	Tharaka Nithi	1950	0.104562049710293	0.104562049710293	0.104562049710293
sdi	Trans Nzoia	1950	0.14262991515148	0.14262991515148	0.14262991515148
sdi	Turkana	1950	0.0733995714814269	0.0733995714814269	0.0733995714814269
sdi	Uasin Gishu	1950	0.128535792393768	0.128535792393768	0.128535792393768
sdi	Vihiga	1950	0.128542754519601	0.128542754519601	0.128542754519601
sdi	Wajir	1950	0.0628600641174124	0.0628600641174124	0.0628600641174124
sdi	West Pokot	1950	0.0800537673605941	0.0800537673605941	0.0800537673605941
sdi	Other Union Territories	1950	0.254330880510327	0.254330880510327	0.254330880510327
sdi	Darlington	1950	0.569063657523378	0.569063657523378	0.569063657523378
sdi	Northumberland	1950	0.559512358518882	0.559512358518882	0.559512358518882
sdi	Stockton-on-Tees	1950	0.565542755936423	0.565542755936423	0.565542755936423
sdi	Newcastle upon Tyne	1950	0.592004618467795	0.592004618467795	0.592004618467795
sdi	North Tyneside	1950	0.56167060680435	0.56167060680435	0.56167060680435
sdi	Redcar and Cleveland	1950	0.531615675063844	0.531615675063844	0.531615675063844
sdi	County Durham	1950	0.545310580246985	0.545310580246985	0.545310580246985
sdi	Gateshead	1950	0.553517611159273	0.553517611159273	0.553517611159273
sdi	Middlesbrough	1950	0.527068796894899	0.527068796894899	0.527068796894899
sdi	South Tyneside	1950	0.525941693443692	0.525941693443692	0.525941693443692
sdi	Sunderland	1950	0.533962086924926	0.533962086924926	0.533962086924926
sdi	Hartlepool	1950	0.525456465054792	0.525456465054792	0.525456465054792
sdi	Cheshire East	1950	0.630427145459734	0.630427145459734	0.630427145459734
sdi	Stockport	1950	0.603439585730209	0.603439585730209	0.603439585730209
sdi	Trafford	1950	0.63570307406152	0.63570307406152	0.63570307406152
sdi	Cheshire West and Chester	1950	0.614447482888856	0.614447482888856	0.614447482888856
sdi	Sefton	1950	0.569585794640674	0.569585794640674	0.569585794640674
sdi	Lancashire	1950	0.579221347175012	0.579221347175012	0.579221347175012
sdi	Cumbria	1950	0.577540496395352	0.577540496395352	0.577540496395352
sdi	Bolton	1950	0.549102045094458	0.549102045094458	0.549102045094458
sdi	Wirral	1950	0.558790028591456	0.558790028591456	0.558790028591456
sdi	Bury	1950	0.570927898336528	0.570927898336528	0.570927898336528
sdi	St Helens	1950	0.543159602153355	0.543159602153355	0.543159602153355
sdi	Warrington	1950	0.608946443530566	0.608946443530566	0.608946443530566
sdi	Oldham	1950	0.530217177656078	0.530217177656078	0.530217177656078
sdi	Rochdale	1950	0.533987857180745	0.533987857180745	0.533987857180745
sdi	Wigan	1950	0.540354005836953	0.540354005836953	0.540354005836953
sdi	Halton	1950	0.555353966195642	0.555353966195642	0.555353966195642
sdi	Liverpool	1950	0.564128306487723	0.564128306487723	0.564128306487723
sdi	Tameside	1950	0.54006589232801	0.54006589232801	0.54006589232801
sdi	Salford	1950	0.558782835880079	0.558782835880079	0.558782835880079
sdi	Blackburn with Darwen	1950	0.525727257421622	0.525727257421622	0.525727257421622
sdi	Knowsley	1950	0.529311839648989	0.529311839648989	0.529311839648989
sdi	Blackpool	1950	0.53117354653328	0.53117354653328	0.53117354653328
sdi	Manchester	1950	0.586517416432017	0.586517416432017	0.586517416432017
sdi	North Yorkshire	1950	0.590313429860063	0.590313429860063	0.590313429860063
sdi	East Riding of Yorkshire	1950	0.574029767621096	0.574029767621096	0.574029767621096
sdi	York	1950	0.62820045739571	0.62820045739571	0.62820045739571
sdi	North East Lincolnshire	1950	0.520481392386515	0.520481392386515	0.520481392386515
sdi	Calderdale	1950	0.555930196457252	0.555930196457252	0.555930196457252
sdi	North Lincolnshire	1950	0.566127695431516	0.566127695431516	0.566127695431516
sdi	Bradford	1950	0.527565431831621	0.527565431831621	0.527565431831621
sdi	Kirklees	1950	0.545296915934268	0.545296915934268	0.545296915934268
sdi	Leeds	1950	0.58789335457318	0.58789335457318	0.58789335457318
sdi	Sheffield	1950	0.582593822766551	0.582593822766551	0.582593822766551
sdi	Wakefield	1950	0.532276865567122	0.532276865567122	0.532276865567122
sdi	Rotherham	1950	0.527581411479721	0.527581411479721	0.527581411479721
sdi	Doncaster	1950	0.519446004242723	0.519446004242723	0.519446004242723
sdi	Kingston upon Hull, City of	1950	0.51899403463775	0.51899403463775	0.51899403463775
sdi	Barnsley	1950	0.516494878316569	0.516494878316569	0.516494878316569
sdi	Northamptonshire	1950	0.567078579582415	0.567078579582415	0.567078579582415
sdi	Leicestershire	1950	0.589817360478333	0.589817360478333	0.589817360478333
sdi	Lincolnshire	1950	0.555545743190096	0.555545743190096	0.555545743190096
sdi	Rutland	1950	0.605750895718917	0.605750895718917	0.605750895718917
sdi	Derby	1950	0.563087954542173	0.563087954542173	0.563087954542173
sdi	Derbyshire	1950	0.55551684096656	0.55551684096656	0.55551684096656
sdi	Nottinghamshire	1950	0.555788730773485	0.555788730773485	0.555788730773485
sdi	Nottingham	1950	0.567214918254601	0.567214918254601	0.567214918254601
sdi	Leicester	1950	0.530102761458573	0.530102761458573	0.530102761458573
sdi	Warwickshire	1950	0.598158944047151	0.598158944047151	0.598158944047151
sdi	Herefordshire, County of	1950	0.57071708052717	0.57071708052717	0.57071708052717
sdi	Solihull	1950	0.609891955861294	0.609891955861294	0.609891955861294
sdi	Shropshire	1950	0.576845140119394	0.576845140119394	0.576845140119394
sdi	Worcestershire	1950	0.57620441026768	0.57620441026768	0.57620441026768
sdi	Staffordshire	1950	0.566887273697101	0.566887273697101	0.566887273697101
sdi	Dudley	1950	0.541767102615324	0.541767102615324	0.541767102615324
sdi	Coventry	1950	0.571879934491269	0.571879934491269	0.571879934491269
sdi	Telford and Wrekin	1950	0.558438481945985	0.558438481945985	0.558438481945985
sdi	Stoke-on-Trent	1950	0.519334691204255	0.519334691204255	0.519334691204255
sdi	Walsall	1950	0.523199469014343	0.523199469014343	0.523199469014343
sdi	Wolverhampton	1950	0.534096193251709	0.534096193251709	0.534096193251709
sdi	Birmingham	1950	0.547425735490697	0.547425735490697	0.547425735490697
sdi	Sandwell	1950	0.514488464384439	0.514488464384439	0.514488464384439
sdi	Bedford	1950	0.588351252051029	0.588351252051029	0.588351252051029
sdi	Central Bedfordshire	1950	0.58657405297542	0.58657405297542	0.58657405297542
sdi	Suffolk	1950	0.56870380803299	0.56870380803299	0.56870380803299
sdi	Hertfordshire	1950	0.62829040166058	0.62829040166058	0.62829040166058
sdi	Essex	1950	0.573187087514078	0.573187087514078	0.573187087514078
sdi	Cambridgeshire	1950	0.623299138580496	0.623299138580496	0.623299138580496
sdi	Thurrock	1950	0.556858105314785	0.556858105314785	0.556858105314785
sdi	Norfolk	1950	0.566623432332158	0.566623432332158	0.566623432332158
sdi	Southend-on-Sea	1950	0.547511739839324	0.547511739839324	0.547511739839324
sdi	Peterborough	1950	0.559541141819754	0.559541141819754	0.559541141819754
sdi	Luton	1950	0.55429873859737	0.55429873859737	0.55429873859737
sdi	Richmond upon Thames	1950	0.677994613647424	0.677994613647424	0.677994613647424
sdi	Kensington and Chelsea	1950	0.706921114272619	0.706921114272619	0.706921114272619
sdi	Barnet	1950	0.609994224363288	0.609994224363288	0.609994224363288
sdi	Westminster	1950	0.735091086086575	0.735091086086575	0.735091086086575
sdi	Bromley	1950	0.599915064531778	0.599915064531778	0.599915064531778
sdi	Bexley	1950	0.554120675712901	0.554120675712901	0.554120675712901
sdi	Redbridge	1950	0.571329633216374	0.571329633216374	0.571329633216374
sdi	Merton	1950	0.600019648435467	0.600019648435467	0.600019648435467
sdi	Brent	1950	0.570567923564624	0.570567923564624	0.570567923564624
sdi	Hillingdon	1950	0.609176338601618	0.609176338601618	0.609176338601618
sdi	Havering	1950	0.549779359697474	0.549779359697474	0.549779359697474
sdi	Kingston upon Thames	1950	0.645601424121881	0.645601424121881	0.645601424121881
sdi	Sutton	1950	0.572706420836501	0.572706420836501	0.572706420836501
sdi	Harrow	1950	0.594410262063352	0.594410262063352	0.594410262063352
sdi	Enfield	1950	0.560162305098755	0.560162305098755	0.560162305098755
sdi	Croydon	1950	0.571158425997752	0.571158425997752	0.571158425997752
sdi	Hammersmith and Fulham	1950	0.659274253523608	0.659274253523608	0.659274253523608
sdi	Ealing	1950	0.592713606699463	0.592713606699463	0.592713606699463
sdi	Greenwich	1950	0.54753804400651	0.54753804400651	0.54753804400651
sdi	Wandsworth	1950	0.635639938359321	0.635639938359321	0.635639938359321
sdi	Waltham Forest	1950	0.535211737549054	0.535211737549054	0.535211737549054
sdi	Camden	1950	0.716813381131069	0.716813381131069	0.716813381131069
sdi	Lambeth	1950	0.601520411294399	0.601520411294399	0.601520411294399
sdi	Lewisham	1950	0.558488585501803	0.558488585501803	0.558488585501803
sdi	Hounslow	1950	0.596854922011843	0.596854922011843	0.596854922011843
sdi	Southwark	1950	0.612431223371959	0.612431223371959	0.612431223371959
sdi	Newham	1950	0.520097175416772	0.520097175416772	0.520097175416772
sdi	Barking and Dagenham	1950	0.513853287739491	0.513853287739491	0.513853287739491
sdi	Haringey	1950	0.580485376014614	0.580485376014614	0.580485376014614
sdi	Hackney	1950	0.623975483269267	0.623975483269267	0.623975483269267
sdi	Islington	1950	0.653273828719516	0.653273828719516	0.653273828719516
sdi	Tower Hamlets	1950	0.582109667887109	0.582109667887109	0.582109667887109
sdi	Wokingham	1950	0.699538166521925	0.699538166521925	0.699538166521925
sdi	Buckinghamshire	1950	0.66589004091322	0.66589004091322	0.66589004091322
sdi	Surrey	1950	0.680445913509206	0.680445913509206	0.680445913509206
sdi	Windsor and Maidenhead	1950	0.688232646707136	0.688232646707136	0.688232646707136
sdi	West Berkshire	1950	0.669591401893457	0.669591401893457	0.669591401893457
sdi	Hampshire	1950	0.634567837309942	0.634567837309942	0.634567837309942
sdi	Bracknell Forest	1950	0.65080651097809	0.65080651097809	0.65080651097809
sdi	West Sussex	1950	0.622821581146037	0.622821581146037	0.622821581146037
sdi	Oxfordshire	1950	0.665986618060175	0.665986618060175	0.665986618060175
sdi	Reading	1950	0.665750952952872	0.665750952952872	0.665750952952872
sdi	Kent	1950	0.600515762884902	0.600515762884902	0.600515762884902
sdi	Brighton and Hove	1950	0.651188411549498	0.651188411549498	0.651188411549498
sdi	Medway	1950	0.568535143931971	0.568535143931971	0.568535143931971
sdi	East Sussex	1950	0.592407455507527	0.592407455507527	0.592407455507527
sdi	Portsmouth	1950	0.611750214557384	0.611750214557384	0.611750214557384
sdi	Isle of Wight	1950	0.573773031655723	0.573773031655723	0.573773031655723
sdi	Milton Keynes	1950	0.628235509970046	0.628235509970046	0.628235509970046
sdi	Southampton	1950	0.617320646606827	0.617320646606827	0.617320646606827
sdi	Slough	1950	0.626753911015435	0.626753911015435	0.626753911015435
sdi	South Gloucestershire	1950	0.63838150542166	0.63838150542166	0.63838150542166
sdi	Dorset	1950	0.607794576718821	0.607794576718821	0.607794576718821
sdi	Wiltshire	1950	0.614315405256913	0.614315405256913	0.614315405256913
sdi	North Somerset	1950	0.602147846320204	0.602147846320204	0.602147846320204
sdi	Devon	1950	0.607324817753083	0.607324817753083	0.607324817753083
sdi	Poole	1950	0.616592545561329	0.616592545561329	0.616592545561329
sdi	Bath and North East Somerset	1950	0.653758079289494	0.653758079289494	0.653758079289494
sdi	Gloucestershire	1950	0.62392568119124	0.62392568119124	0.62392568119124
sdi	Somerset	1950	0.594863279926337	0.594863279926337	0.594863279926337
sdi	Swindon	1950	0.618863452027966	0.618863452027966	0.618863452027966
sdi	Torbay	1950	0.570953223030982	0.570953223030982	0.570953223030982
sdi	Bristol, City of	1950	0.639805833339444	0.639805833339444	0.639805833339444
sdi	Bournemouth	1950	0.609994676754321	0.609994676754321	0.609994676754321
sdi	Cornwall	1950	0.588252547245581	0.588252547245581	0.588252547245581
sdi	Plymouth	1950	0.582868105822824	0.582868105822824	0.582868105822824
sdi	Tigray	1950	0.0537651343777204	0.0537651343777204	0.0537651343777204
sdi	Afar	1950	0.0351671228210796	0.0351671228210796	0.0351671228210796
sdi	Amhara	1950	0.0348226814750886	0.0348226814750886	0.0348226814750886
sdi	Oromia	1950	0.0435934679846568	0.0435934679846568	0.0435934679846568
sdi	Somali	1950	0.03553712724737	0.03553712724737	0.03553712724737
sdi	Benishangul-Gumuz	1950	0.0270199706570454	0.0270199706570454	0.0270199706570454
sdi	Southern Nations, Nationalities, and Peoples with Sidama and South West Regions	1950	0.0416922484928224	0.0416922484928224	0.0416922484928224
sdi	Harari	1950	0.131834224522099	0.131834224522099	0.131834224522099
sdi	Gambella	1950	0.0602717762609458	0.0602717762609458	0.0602717762609458
sdi	Addis Ababa	1950	0.194662833926683	0.194662833926683	0.194662833926683
sdi	Dire Dawa	1950	0.132814322159769	0.132814322159769	0.132814322159769
sdi	Alborz	1950	0.227121453829258	0.227121453829258	0.227121453829258
sdi	Ardebil	1950	0.120229706028342	0.120229706028342	0.120229706028342
sdi	East Azarbayejan	1950	0.15694833285561	0.15694833285561	0.15694833285561
sdi	West Azarbayejan	1950	0.1377454085186	0.1377454085186	0.1377454085186
sdi	Bushehr	1950	0.164535009935715	0.164535009935715	0.164535009935715
sdi	Chahar Mahaal and Bakhtiari	1950	0.141998287991946	0.141998287991946	0.141998287991946
sdi	Fars	1950	0.17877511486722	0.17877511486722	0.17877511486722
sdi	Gilan	1950	0.173021089675972	0.173021089675972	0.173021089675972
sdi	Golestan	1950	0.131122226382959	0.131122226382959	0.131122226382959
sdi	Hamadan	1950	0.137508765105711	0.137508765105711	0.137508765105711
sdi	Hormozgan	1950	0.118433649997499	0.118433649997499	0.118433649997499
sdi	Ilam	1950	0.117100463015711	0.117100463015711	0.117100463015711
sdi	Isfahan	1950	0.190146558278616	0.190146558278616	0.190146558278616
sdi	Kerman	1950	0.14786134099095	0.14786134099095	0.14786134099095
sdi	Kermanshah	1950	0.141566870604611	0.141566870604611	0.141566870604611
sdi	North Khorasan	1950	0.136963889133206	0.136963889133206	0.136963889133206
sdi	Khorasan-e-Razavi	1950	0.154486615641343	0.154486615641343	0.154486615641343
sdi	South Khorasan	1950	0.130716275503707	0.130716275503707	0.130716275503707
sdi	Khuzestan	1950	0.137887780581455	0.137887780581455	0.137887780581455
sdi	Kohgiluyeh and Boyer-Ahmad	1950	0.118825124086878	0.118825124086878	0.118825124086878
sdi	Kurdistan	1950	0.121904796322675	0.121904796322675	0.121904796322675
sdi	Lorestan	1950	0.12244137929049	0.12244137929049	0.12244137929049
sdi	Markazi	1950	0.155027048385485	0.155027048385485	0.155027048385485
sdi	Mazandaran	1950	0.175964790068646	0.175964790068646	0.175964790068646
sdi	Qazvin	1950	0.159587126953951	0.159587126953951	0.159587126953951
sdi	Qom	1950	0.179838769998495	0.179838769998495	0.179838769998495
sdi	Semnan	1950	0.177577490758883	0.177577490758883	0.177577490758883
sdi	Sistan and Baluchistan	1950	0.112021914838713	0.112021914838713	0.112021914838713
sdi	Tehran	1950	0.305052544152601	0.305052544152601	0.305052544152601
sdi	Yazd	1950	0.154689132271957	0.154689132271957	0.154689132271957
sdi	Zanjan	1950	0.155539324961095	0.155539324961095	0.155539324961095
sdi	Trøndelag	1950	0.638265327729091	0.638265327729091	0.638265327729091
sdi	Azad Jammu & Kashmir	1950	0.129182152114761	0.129182152114761	0.129182152114761
sdi	Balochistan	1950	0.139493830270895	0.139493830270895	0.139493830270895
sdi	Gilgit-Baltistan	1950	0.0882302286743695	0.0882302286743695	0.0882302286743695
sdi	Islamabad Capital Territory	1950	0.250760913748631	0.250760913748631	0.250760913748631
sdi	Khyber Pakhtunkhwa	1950	0.128890546064703	0.128890546064703	0.128890546064703
sdi	Punjab	1950	0.154929921896765	0.154929921896765	0.154929921896765
sdi	Sindh	1950	0.169280806405517	0.169280806405517	0.169280806405517
sdi	Vestland	1950	0.65077858928773	0.65077858928773	0.65077858928773
sdi	Agder	1950	0.653525916407282	0.653525916407282	0.653525916407282
sdi	Vestfold og Telemark	1950	0.651561939994051	0.651561939994051	0.651561939994051
sdi	Innlandet	1950	0.634129556660696	0.634129556660696	0.634129556660696
sdi	Viken	1950	0.669202574502437	0.669202574502437	0.669202574502437
sdi	Troms og Finnmark	1950	0.621521223626344	0.621521223626344	0.621521223626344
sdi	Global	1951	0.371694090413311	0.371694090413311	0.371694090413311
sdi	Southeast Asia, East Asia, and Oceania	1951	0.211494366807131	0.211494366807131	0.211494366807131
sdi	East Asia	1951	0.201738110675908	0.201738110675908	0.201738110675908
sdi	China	1951	0.193051286183763	0.193051286183763	0.193051286183763
sdi	Democratic People's Republic of Korea	1951	0.329208848294643	0.329208848294643	0.329208848294643
sdi	Taiwan (Province of China)	1951	0.297780719110434	0.297780719110434	0.297780719110434
sdi	Southeast Asia	1951	0.227247284839267	0.227247284839267	0.227247284839267
sdi	Cambodia	1951	0.190000127339085	0.190000127339085	0.190000127339085
sdi	Indonesia	1951	0.200947244034432	0.200947244034432	0.200947244034432
sdi	Lao People's Democratic Republic	1951	0.137243894737724	0.137243894737724	0.137243894737724
sdi	Malaysia	1951	0.215775912278731	0.215775912278731	0.215775912278731
sdi	Maldives	1951	0.199264454467719	0.199264454467719	0.199264454467719
sdi	Myanmar	1951	0.14311666133165	0.14311666133165	0.14311666133165
sdi	Philippines	1951	0.340666317467796	0.340666317467796	0.340666317467796
sdi	Sri Lanka	1951	0.33345068199169	0.33345068199169	0.33345068199169
sdi	Thailand	1951	0.238122962589916	0.238122962589916	0.238122962589916
sdi	Timor-Leste	1951	0.10397008503993	0.10397008503993	0.10397008503993
sdi	Viet Nam	1951	0.211818895717906	0.211818895717906	0.211818895717906
sdi	Oceania	1951	0.222463448064131	0.222463448064131	0.222463448064131
sdi	Fiji	1951	0.302840274790875	0.302840274790875	0.302840274790875
sdi	Kiribati	1951	0.279640556868333	0.279640556868333	0.279640556868333
sdi	Marshall Islands	1951	0.241967415310992	0.241967415310992	0.241967415310992
sdi	Micronesia (Federated States of)	1951	0.238742151708764	0.238742151708764	0.238742151708764
sdi	Papua New Guinea	1951	0.140389623058882	0.140389623058882	0.140389623058882
sdi	Samoa	1951	0.287950355319635	0.287950355319635	0.287950355319635
sdi	Solomon Islands	1951	0.170671282667826	0.170671282667826	0.170671282667826
sdi	Tonga	1951	0.271533007369939	0.271533007369939	0.271533007369939
sdi	Vanuatu	1951	0.198838080678401	0.198838080678401	0.198838080678401
sdi	Central Europe, Eastern Europe, and Central Asia	1951	0.528858564688656	0.528858564688656	0.528858564688656
sdi	Central Asia	1951	0.434969133320195	0.434969133320195	0.434969133320195
sdi	Armenia	1951	0.454023955305287	0.454023955305287	0.454023955305287
sdi	Azerbaijan	1951	0.414169178523006	0.414169178523006	0.414169178523006
sdi	Georgia	1951	0.554569585247051	0.554569585247051	0.554569585247051
sdi	Kazakhstan	1951	0.450007679345247	0.450007679345247	0.450007679345247
sdi	Kyrgyzstan	1951	0.4414593582352	0.4414593582352	0.4414593582352
sdi	Mongolia	1951	0.308394264265647	0.308394264265647	0.308394264265647
sdi	Tajikistan	1951	0.31657119177403	0.31657119177403	0.31657119177403
sdi	Turkmenistan	1951	0.426231528601495	0.426231528601495	0.426231528601495
sdi	Uzbekistan	1951	0.373438651849257	0.373438651849257	0.373438651849257
sdi	Central Europe	1951	0.486887283368485	0.486887283368485	0.486887283368485
sdi	Albania	1951	0.351958678335611	0.351958678335611	0.351958678335611
sdi	Bosnia and Herzegovina	1951	0.297179584497042	0.297179584497042	0.297179584497042
sdi	Bulgaria	1951	0.475004103689158	0.475004103689158	0.475004103689158
sdi	Croatia	1951	0.475883508986196	0.475883508986196	0.475883508986196
sdi	Czechia	1951	0.576308858242908	0.576308858242908	0.576308858242908
sdi	Hungary	1951	0.506676630012183	0.506676630012183	0.506676630012183
sdi	North Macedonia	1951	0.415984927110917	0.415984927110917	0.415984927110917
sdi	Montenegro	1951	0.461607047591356	0.461607047591356	0.461607047591356
sdi	Poland	1951	0.495773827037599	0.495773827037599	0.495773827037599
sdi	Romania	1951	0.414242295678799	0.414242295678799	0.414242295678799
sdi	Serbia	1951	0.481182518592807	0.481182518592807	0.481182518592807
sdi	Slovakia	1951	0.526183112351166	0.526183112351166	0.526183112351166
sdi	Slovenia	1951	0.564426972258942	0.564426972258942	0.564426972258942
sdi	Eastern Europe	1951	0.557231215636544	0.557231215636544	0.557231215636544
sdi	Belarus	1951	0.48625252232499	0.48625252232499	0.48625252232499
sdi	Estonia	1951	0.563931954668718	0.563931954668718	0.563931954668718
sdi	Latvia	1951	0.573458016512066	0.573458016512066	0.573458016512066
sdi	Lithuania	1951	0.510457115174361	0.510457115174361	0.510457115174361
sdi	Republic of Moldova	1951	0.467301999520091	0.467301999520091	0.467301999520091
sdi	Russian Federation	1951	0.562538648216137	0.562538648216137	0.562538648216137
sdi	Ukraine	1951	0.553578935528938	0.553578935528938	0.553578935528938
sdi	High-income	1951	0.588131353421775	0.588131353421775	0.588131353421775
sdi	High-income Asia Pacific	1951	0.515708211971286	0.515708211971286	0.515708211971286
sdi	Brunei Darussalam	1951	0.376102975950005	0.376102975950005	0.376102975950005
sdi	Japan	1951	0.554506236256413	0.554506236256413	0.554506236256413
sdi	Republic of Korea	1951	0.30559976048158	0.30559976048158	0.30559976048158
sdi	Singapore	1951	0.31536793351966	0.31536793351966	0.31536793351966
sdi	Australasia	1951	0.567394689258741	0.567394689258741	0.567394689258741
sdi	Australia	1951	0.557513608324451	0.557513608324451	0.557513608324451
sdi	New Zealand	1951	0.600364904846087	0.600364904846087	0.600364904846087
sdi	Western Europe	1951	0.586146567010139	0.586146567010139	0.586146567010139
sdi	Andorra	1951	0.613073552303564	0.613073552303564	0.613073552303564
sdi	Austria	1951	0.604456955706733	0.604456955706733	0.604456955706733
sdi	Belgium	1951	0.576075573570681	0.576075573570681	0.576075573570681
sdi	Cyprus	1951	0.455536000070864	0.455536000070864	0.455536000070864
sdi	Denmark	1951	0.633744265647845	0.633744265647845	0.633744265647845
sdi	Finland	1951	0.568974085221864	0.568974085221864	0.568974085221864
sdi	France	1951	0.545592289698288	0.545592289698288	0.545592289698288
sdi	Germany	1951	0.645682046342886	0.645682046342886	0.645682046342886
sdi	Greece	1951	0.512960831572715	0.512960831572715	0.512960831572715
sdi	Iceland	1951	0.561914373051693	0.561914373051693	0.561914373051693
sdi	Ireland	1951	0.580197841487896	0.580197841487896	0.580197841487896
sdi	Israel	1951	0.502561464247615	0.502561464247615	0.502561464247615
sdi	Italy	1951	0.530982124707571	0.530982124707571	0.530982124707571
sdi	Luxembourg	1951	0.643615206384184	0.643615206384184	0.643615206384184
sdi	Malta	1951	0.42059451421224	0.42059451421224	0.42059451421224
sdi	Netherlands	1951	0.651465828057511	0.651465828057511	0.651465828057511
sdi	Norway	1951	0.65490963829189	0.65490963829189	0.65490963829189
sdi	Portugal	1951	0.424737683141767	0.424737683141767	0.424737683141767
sdi	Spain	1951	0.443869173175771	0.443869173175771	0.443869173175771
sdi	Sweden	1951	0.643372131183855	0.643372131183855	0.643372131183855
sdi	Switzerland	1951	0.751295373129989	0.751295373129989	0.751295373129989
sdi	United Kingdom	1951	0.591168076946965	0.591168076946965	0.591168076946965
sdi	Southern Latin America	1951	0.473016502813576	0.473016502813576	0.473016502813576
sdi	Argentina	1951	0.48248620628754	0.48248620628754	0.48248620628754
sdi	Chile	1951	0.440184667914101	0.440184667914101	0.440184667914101
sdi	Uruguay	1951	0.481436112393404	0.481436112393404	0.481436112393404
sdi	High-income North America	1951	0.611227566299183	0.611227566299183	0.611227566299183
sdi	Canada	1951	0.618084780443533	0.618084780443533	0.618084780443533
sdi	United States of America	1951	0.609981570203464	0.609981570203464	0.609981570203464
sdi	Latin America and Caribbean	1951	0.281450394045872	0.281450394045872	0.281450394045872
sdi	Caribbean	1951	0.328031489150306	0.328031489150306	0.328031489150306
sdi	Antigua and Barbuda	1951	0.333590434803242	0.333590434803242	0.333590434803242
sdi	Bahamas	1951	0.47962533970416	0.47962533970416	0.47962533970416
sdi	Barbados	1951	0.409530283479752	0.409530283479752	0.409530283479752
sdi	Belize	1951	0.28602772609207	0.28602772609207	0.28602772609207
sdi	Cuba	1951	0.382969180813038	0.382969180813038	0.382969180813038
sdi	Dominica	1951	0.378844682464037	0.378844682464037	0.378844682464037
sdi	Dominican Republic	1951	0.166551226102341	0.166551226102341	0.166551226102341
sdi	Grenada	1951	0.228274224919103	0.228274224919103	0.228274224919103
sdi	Guyana	1951	0.29044879270851	0.29044879270851	0.29044879270851
sdi	Haiti	1951	0.186820533814271	0.186820533814271	0.186820533814271
sdi	Jamaica	1951	0.361653473930385	0.361653473930385	0.361653473930385
sdi	Saint Lucia	1951	0.280254757045215	0.280254757045215	0.280254757045215
sdi	Saint Vincent and the Grenadines	1951	0.249887717032515	0.249887717032515	0.249887717032515
sdi	Suriname	1951	0.281092095297985	0.281092095297985	0.281092095297985
sdi	Trinidad and Tobago	1951	0.395692624804932	0.395692624804932	0.395692624804932
sdi	Andean Latin America	1951	0.293317926232119	0.293317926232119	0.293317926232119
sdi	Bolivia (Plurinational State of)	1951	0.25091119203882	0.25091119203882	0.25091119203882
sdi	Ecuador	1951	0.324568430992765	0.324568430992765	0.324568430992765
sdi	Peru	1951	0.293188663917387	0.293188663917387	0.293188663917387
sdi	Central Latin America	1951	0.281250054081845	0.281250054081845	0.281250054081845
sdi	Colombia	1951	0.27471792386405	0.27471792386405	0.27471792386405
sdi	Costa Rica	1951	0.312195446072984	0.312195446072984	0.312195446072984
sdi	El Salvador	1951	0.193761797662428	0.193761797662428	0.193761797662428
sdi	Guatemala	1951	0.205230594027416	0.205230594027416	0.205230594027416
sdi	Honduras	1951	0.184850757923612	0.184850757923612	0.184850757923612
sdi	Mexico	1951	0.290001466518734	0.290001466518734	0.290001466518734
sdi	Nicaragua	1951	0.214098279274286	0.214098279274286	0.214098279274286
sdi	Panama	1951	0.332443540148622	0.332443540148622	0.332443540148622
sdi	Venezuela (Bolivarian Republic of)	1951	0.323825558928736	0.323825558928736	0.323825558928736
sdi	Tropical Latin America	1951	0.257468882763437	0.257468882763437	0.257468882763437
sdi	Brazil	1951	0.256453132506357	0.256453132506357	0.256453132506357
sdi	Paraguay	1951	0.296722923828771	0.296722923828771	0.296722923828771
sdi	North Africa and Middle East	1951	0.19577122088826	0.19577122088826	0.19577122088826
sdi	North Africa and Middle East	1951	0.19577122088826	0.19577122088826	0.19577122088826
sdi	Algeria	1951	0.144471190142427	0.144471190142427	0.144471190142427
sdi	Bahrain	1951	0.237062270339486	0.237062270339486	0.237062270339486
sdi	Egypt	1951	0.232047501935811	0.232047501935811	0.232047501935811
sdi	Iran (Islamic Republic of)	1951	0.171542336152364	0.171542336152364	0.171542336152364
sdi	Iraq	1951	0.162480891724596	0.162480891724596	0.162480891724596
sdi	Jordan	1951	0.121085434876035	0.121085434876035	0.121085434876035
sdi	Kuwait	1951	0.327139952600824	0.327139952600824	0.327139952600824
sdi	Lebanon	1951	0.284146157544087	0.284146157544087	0.284146157544087
sdi	Libya	1951	0.15638421931335	0.15638421931335	0.15638421931335
sdi	Morocco	1951	0.101938916635722	0.101938916635722	0.101938916635722
sdi	Palestine	1951	0.146398147636573	0.146398147636573	0.146398147636573
sdi	Oman	1951	0.133079609988718	0.133079609988718	0.133079609988718
sdi	Qatar	1951	0.269160534857997	0.269160534857997	0.269160534857997
sdi	Saudi Arabia	1951	0.209905926299307	0.209905926299307	0.209905926299307
sdi	Syrian Arab Republic	1951	0.159444259510148	0.159444259510148	0.159444259510148
sdi	Tunisia	1951	0.155953676400275	0.155953676400275	0.155953676400275
sdi	Türkiye	1951	0.246350881690909	0.246350881690909	0.246350881690909
sdi	United Arab Emirates	1951	0.200453128928688	0.200453128928688	0.200453128928688
sdi	Yemen	1951	0.0861836631593235	0.0861836631593235	0.0861836631593235
sdi	South Asia	1951	0.184245537724124	0.184245537724124	0.184245537724124
sdi	South Asia	1951	0.184245537724124	0.184245537724124	0.184245537724124
sdi	Afghanistan	1951	0.114962170756501	0.114962170756501	0.114962170756501
sdi	Bangladesh	1951	0.103695803161589	0.103695803161589	0.103695803161589
sdi	Bhutan	1951	0.0543536705231305	0.0543536705231305	0.0543536705231305
sdi	India	1951	0.192258752468498	0.192258752468498	0.192258752468498
sdi	Nepal	1951	0.100391137739793	0.100391137739793	0.100391137739793
sdi	Pakistan	1951	0.154802950216746	0.154802950216746	0.154802950216746
sdi	Sub-Saharan Africa	1951	0.159593140743054	0.159593140743054	0.159593140743054
sdi	Central Sub-Saharan Africa	1951	0.156506741863458	0.156506741863458	0.156506741863458
sdi	Angola	1951	0.135915072476957	0.135915072476957	0.135915072476957
sdi	Central African Republic	1951	0.108530716240379	0.108530716240379	0.108530716240379
sdi	Congo	1951	0.169682517338767	0.169682517338767	0.169682517338767
sdi	Democratic Republic of the Congo	1951	0.153044538053892	0.153044538053892	0.153044538053892
sdi	Equatorial Guinea	1951	0.108354053588643	0.108354053588643	0.108354053588643
sdi	Gabon	1951	0.167644565817029	0.167644565817029	0.167644565817029
sdi	Eastern Sub-Saharan Africa	1951	0.120256619532086	0.120256619532086	0.120256619532086
sdi	Burundi	1951	0.102754614968974	0.102754614968974	0.102754614968974
sdi	Comoros	1951	0.123080339028553	0.123080339028553	0.123080339028553
sdi	Djibouti	1951	0.166458792506207	0.166458792506207	0.166458792506207
sdi	Eritrea	1951	0.0706109109183317	0.0706109109183317	0.0706109109183317
sdi	Ethiopia	1951	0.0581785792812515	0.0581785792812515	0.0581785792812515
sdi	Kenya	1951	0.12812949052512	0.12812949052512	0.12812949052512
sdi	Madagascar	1951	0.139505392961434	0.139505392961434	0.139505392961434
sdi	Malawi	1951	0.140130893446252	0.140130893446252	0.140130893446252
sdi	Mauritius	1951	0.299651548965663	0.299651548965663	0.299651548965663
sdi	Mozambique	1951	0.0940716454273697	0.0940716454273697	0.0940716454273697
sdi	Rwanda	1951	0.128583101176471	0.128583101176471	0.128583101176471
sdi	Seychelles	1951	0.373939673385454	0.373939673385454	0.373939673385454
sdi	Somalia	1951	0.0610339721834079	0.0610339721834079	0.0610339721834079
sdi	United Republic of Tanzania	1951	0.106698332185476	0.106698332185476	0.106698332185476
sdi	Uganda	1951	0.102054186765816	0.102054186765816	0.102054186765816
sdi	Zambia	1951	0.139528820034176	0.139528820034176	0.139528820034176
sdi	Southern Sub-Saharan Africa	1951	0.297643525071915	0.297643525071915	0.297643525071915
sdi	Botswana	1951	0.137445633883483	0.137445633883483	0.137445633883483
sdi	Lesotho	1951	0.161286951412543	0.161286951412543	0.161286951412543
sdi	Namibia	1951	0.218841174515775	0.218841174515775	0.218841174515775
sdi	South Africa	1951	0.327933629465174	0.327933629465174	0.327933629465174
sdi	Eswatini	1951	0.14496121404257	0.14496121404257	0.14496121404257
sdi	Zimbabwe	1951	0.184706318692143	0.184706318692143	0.184706318692143
sdi	Western Sub-Saharan Africa	1951	0.142193858299029	0.142193858299029	0.142193858299029
sdi	Benin	1951	0.108744575505822	0.108744575505822	0.108744575505822
sdi	Burkina Faso	1951	0.0567631650428331	0.0567631650428331	0.0567631650428331
sdi	Cameroon	1951	0.138337356720774	0.138337356720774	0.138337356720774
sdi	Cabo Verde	1951	0.135189471348179	0.135189471348179	0.135189471348179
sdi	Chad	1951	0.05826393710081	0.05826393710081	0.05826393710081
sdi	Côte d'Ivoire	1951	0.118888320429279	0.118888320429279	0.118888320429279
sdi	Gambia	1951	0.121437137987296	0.121437137987296	0.121437137987296
sdi	Ghana	1951	0.246424008378377	0.246424008378377	0.246424008378377
sdi	Guinea	1951	0.060476996625608	0.060476996625608	0.060476996625608
sdi	Guinea-Bissau	1951	0.0671024614372524	0.0671024614372524	0.0671024614372524
sdi	Liberia	1951	0.144715701048865	0.144715701048865	0.144715701048865
sdi	Mali	1951	0.0597750742741082	0.0597750742741082	0.0597750742741082
sdi	Mauritania	1951	0.182057773104968	0.182057773104968	0.182057773104968
sdi	Niger	1951	0.0465004043330036	0.0465004043330036	0.0465004043330036
sdi	Nigeria	1951	0.154249460399149	0.154249460399149	0.154249460399149
sdi	Sao Tome and Principe	1951	0.179612610192807	0.179612610192807	0.179612610192807
sdi	Senegal	1951	0.105897155480383	0.105897155480383	0.105897155480383
sdi	Sierra Leone	1951	0.117369623318269	0.117369623318269	0.117369623318269
sdi	Togo	1951	0.105632200185885	0.105632200185885	0.105632200185885
sdi	American Samoa	1951	0.490904299409707	0.490904299409707	0.490904299409707
sdi	Bermuda	1951	0.428151293587108	0.428151293587108	0.428151293587108
sdi	Cook Islands	1951	0.341190509987947	0.341190509987947	0.341190509987947
sdi	Greenland	1951	0.564103814013881	0.564103814013881	0.564103814013881
sdi	Guam	1951	0.55939074620934	0.55939074620934	0.55939074620934
sdi	Monaco	1951	0.691976384402188	0.691976384402188	0.691976384402188
sdi	Nauru	1951	0.404308721550201	0.404308721550201	0.404308721550201
sdi	Niue	1951	0.343714130551818	0.343714130551818	0.343714130551818
sdi	Northern Mariana Islands	1951	0.453066067628925	0.453066067628925	0.453066067628925
sdi	Palau	1951	0.428451010253922	0.428451010253922	0.428451010253922
sdi	Puerto Rico	1951	0.405243523149909	0.405243523149909	0.405243523149909
sdi	Saint Kitts and Nevis	1951	0.330385502479576	0.330385502479576	0.330385502479576
sdi	San Marino	1951	0.647610197745947	0.647610197745947	0.647610197745947
sdi	Tokelau	1951	0.299993421562539	0.299993421562539	0.299993421562539
sdi	Tuvalu	1951	0.267062839542423	0.267062839542423	0.267062839542423
sdi	United States Virgin Islands	1951	0.443091352704437	0.443091352704437	0.443091352704437
sdi	Northern Ireland	1951	0.493008038604229	0.493008038604229	0.493008038604229
sdi	Scotland	1951	0.581943784520758	0.581943784520758	0.581943784520758
sdi	South Sudan	1951	0.131979708981122	0.131979708981122	0.131979708981122
sdi	Eastern Cape	1951	0.273231260146759	0.273231260146759	0.273231260146759
sdi	Free State	1951	0.312130101357533	0.312130101357533	0.312130101357533
sdi	Gauteng	1951	0.450840649764929	0.450840649764929	0.450840649764929
sdi	KwaZulu-Natal	1951	0.279688972518183	0.279688972518183	0.279688972518183
sdi	Limpopo	1951	0.197371376587729	0.197371376587729	0.197371376587729
sdi	Mpumalanga	1951	0.219393061073442	0.219393061073442	0.219393061073442
sdi	North-West	1951	0.274069027278618	0.274069027278618	0.274069027278618
sdi	Northern Cape	1951	0.32874181624575	0.32874181624575	0.32874181624575
sdi	Western Cape	1951	0.465846472900032	0.465846472900032	0.465846472900032
sdi	Sudan	1951	0.135837009161826	0.135837009161826	0.135837009161826
sdi	Alabama	1951	0.546032464613262	0.546032464613262	0.546032464613262
sdi	Alaska	1951	0.587693434039954	0.587693434039954	0.587693434039954
sdi	Arizona	1951	0.600731934356735	0.600731934356735	0.600731934356735
sdi	Arkansas	1951	0.540159055249821	0.540159055249821	0.540159055249821
sdi	California	1951	0.646345487615796	0.646345487615796	0.646345487615796
sdi	Colorado	1951	0.63650175479758	0.63650175479758	0.63650175479758
sdi	Connecticut	1951	0.657593691123236	0.657593691123236	0.657593691123236
sdi	Delaware	1951	0.626404982132979	0.626404982132979	0.626404982132979
sdi	District of Columbia	1951	0.651310808479899	0.651310808479899	0.651310808479899
sdi	Florida	1951	0.606326708013769	0.606326708013769	0.606326708013769
sdi	Georgia	1951	0.541760777268448	0.541760777268448	0.541760777268448
sdi	Hawaii	1951	0.609495470042227	0.609495470042227	0.609495470042227
sdi	Idaho	1951	0.591346458122296	0.591346458122296	0.591346458122296
sdi	Illinois	1951	0.625739868222073	0.625739868222073	0.625739868222073
sdi	Indiana	1951	0.603758673199239	0.603758673199239	0.603758673199239
sdi	Iowa	1951	0.621394739796025	0.621394739796025	0.621394739796025
sdi	Kansas	1951	0.622242528474847	0.622242528474847	0.622242528474847
sdi	Kentucky	1951	0.547532758774925	0.547532758774925	0.547532758774925
sdi	Louisiana	1951	0.540073289756503	0.540073289756503	0.540073289756503
sdi	Maine	1951	0.588805198920179	0.588805198920179	0.588805198920179
sdi	Maryland	1951	0.629678015099403	0.629678015099403	0.629678015099403
sdi	Massachusetts	1951	0.664099488005005	0.664099488005005	0.664099488005005
sdi	Michigan	1951	0.615421614822843	0.615421614822843	0.615421614822843
sdi	Minnesota	1951	0.630716163101629	0.630716163101629	0.630716163101629
sdi	Mississippi	1951	0.511662226697771	0.511662226697771	0.511662226697771
sdi	Missouri	1951	0.599608216955074	0.599608216955074	0.599608216955074
sdi	Montana	1951	0.621053941693744	0.621053941693744	0.621053941693744
sdi	Nebraska	1951	0.627351858794985	0.627351858794985	0.627351858794985
sdi	Nevada	1951	0.609788395160743	0.609788395160743	0.609788395160743
sdi	New Hampshire	1951	0.61460514140315	0.61460514140315	0.61460514140315
sdi	New Jersey	1951	0.648593812787749	0.648593812787749	0.648593812787749
sdi	New Mexico	1951	0.570704509133455	0.570704509133455	0.570704509133455
sdi	New York	1951	0.643682514270962	0.643682514270962	0.643682514270962
sdi	North Carolina	1951	0.558658234196972	0.558658234196972	0.558658234196972
sdi	North Dakota	1951	0.586796714884607	0.586796714884607	0.586796714884607
sdi	Ohio	1951	0.61115966902489	0.61115966902489	0.61115966902489
sdi	Oklahoma	1951	0.580956518353757	0.580956518353757	0.580956518353757
sdi	Oregon	1951	0.637681701370455	0.637681701370455	0.637681701370455
sdi	Pennsylvania	1951	0.62565322558588	0.62565322558588	0.62565322558588
sdi	Rhode Island	1951	0.619562123582688	0.619562123582688	0.619562123582688
sdi	South Carolina	1951	0.544069804742472	0.544069804742472	0.544069804742472
sdi	South Dakota	1951	0.59814845574492	0.59814845574492	0.59814845574492
sdi	Tennessee	1951	0.552543051844952	0.552543051844952	0.552543051844952
sdi	Texas	1951	0.572483566219871	0.572483566219871	0.572483566219871
sdi	Utah	1951	0.622645686277874	0.622645686277874	0.622645686277874
sdi	Vermont	1951	0.605973012577955	0.605973012577955	0.605973012577955
sdi	Virginia	1951	0.600076141784032	0.600076141784032	0.600076141784032
sdi	Washington	1951	0.639160833326096	0.639160833326096	0.639160833326096
sdi	West Virginia	1951	0.563940282589015	0.563940282589015	0.563940282589015
sdi	Wisconsin	1951	0.626154656012316	0.626154656012316	0.626154656012316
sdi	Wyoming	1951	0.606778208694083	0.606778208694083	0.606778208694083
sdi	North East England	1951	0.548962501641625	0.548962501641625	0.548962501641625
sdi	North West England	1951	0.572994555840335	0.572994555840335	0.572994555840335
sdi	Yorkshire and the Humber	1951	0.556579981655861	0.556579981655861	0.556579981655861
sdi	East Midlands	1951	0.557386934664484	0.557386934664484	0.557386934664484
sdi	West Midlands	1951	0.552702938582719	0.552702938582719	0.552702938582719
sdi	East of England	1951	0.585262889274304	0.585262889274304	0.585262889274304
sdi	Greater London	1951	0.625404186616491	0.625404186616491	0.625404186616491
sdi	South East England	1951	0.639973739856132	0.639973739856132	0.639973739856132
sdi	South West England	1951	0.609553658013699	0.609553658013699	0.609553658013699
sdi	Wales	1951	0.563266823974691	0.563266823974691	0.563266823974691
sdi	Aguascalientes	1951	0.281130984024222	0.281130984024222	0.281130984024222
sdi	Baja California	1951	0.340803641375364	0.340803641375364	0.340803641375364
sdi	Baja California Sur	1951	0.312254084876552	0.312254084876552	0.312254084876552
sdi	Campeche	1951	0.283447773899854	0.283447773899854	0.283447773899854
sdi	Coahuila	1951	0.306327761502848	0.306327761502848	0.306327761502848
sdi	Colima	1951	0.270286539320848	0.270286539320848	0.270286539320848
sdi	Chiapas	1951	0.236564856132391	0.236564856132391	0.236564856132391
sdi	Chihuahua	1951	0.303862308691162	0.303862308691162	0.303862308691162
sdi	Mexico City	1951	0.404001205082747	0.404001205082747	0.404001205082747
sdi	Durango	1951	0.260186051029091	0.260186051029091	0.260186051029091
sdi	Guanajuato	1951	0.235020983075224	0.235020983075224	0.235020983075224
sdi	Guerrero	1951	0.215532184781893	0.215532184781893	0.215532184781893
sdi	Hidalgo	1951	0.237719626064109	0.237719626064109	0.237719626064109
sdi	Jalisco	1951	0.294185611464103	0.294185611464103	0.294185611464103
sdi	México	1951	0.284071317702886	0.284071317702886	0.284071317702886
sdi	Michoacán de Ocampo	1951	0.237415890859914	0.237415890859914	0.237415890859914
sdi	Morelos	1951	0.289999382424793	0.289999382424793	0.289999382424793
sdi	Nayarit	1951	0.24213420889489	0.24213420889489	0.24213420889489
sdi	Nuevo León	1951	0.325322644847428	0.325322644847428	0.325322644847428
sdi	Oaxaca	1951	0.233878898143525	0.233878898143525	0.233878898143525
sdi	Puebla	1951	0.255874409997009	0.255874409997009	0.255874409997009
sdi	Querétaro	1951	0.260944799192202	0.260944799192202	0.260944799192202
sdi	Quintana Roo	1951	0.257887890093622	0.257887890093622	0.257887890093622
sdi	San Luis Potosí	1951	0.251185389493253	0.251185389493253	0.251185389493253
sdi	Sinaloa	1951	0.268117736822222	0.268117736822222	0.268117736822222
sdi	Sonora	1951	0.314250370038104	0.314250370038104	0.314250370038104
sdi	Tabasco	1951	0.242065989427818	0.242065989427818	0.242065989427818
sdi	Tamaulipas	1951	0.308755718712631	0.308755718712631	0.308755718712631
sdi	Tlaxcala	1951	0.236666850135918	0.236666850135918	0.236666850135918
sdi	Veracruz de Ignacio de la Llave	1951	0.272509639273628	0.272509639273628	0.272509639273628
sdi	Yucatán	1951	0.298686582761052	0.298686582761052	0.298686582761052
sdi	Zacatecas	1951	0.24196417766042	0.24196417766042	0.24196417766042
sdi	Aceh	1951	0.224023336059228	0.224023336059228	0.224023336059228
sdi	North Sumatra	1951	0.215141387455745	0.215141387455745	0.215141387455745
sdi	West Sumatra	1951	0.209850314748145	0.209850314748145	0.209850314748145
sdi	Riau	1951	0.241478153968754	0.241478153968754	0.241478153968754
sdi	Jambi	1951	0.178100376199277	0.178100376199277	0.178100376199277
sdi	South Sumatra	1951	0.21153773128725	0.21153773128725	0.21153773128725
sdi	Bengkulu	1951	0.163498774856647	0.163498774856647	0.163498774856647
sdi	Lampung	1951	0.160822381404717	0.160822381404717	0.160822381404717
sdi	Bangka-Belitung Islands	1951	0.233510332345951	0.233510332345951	0.233510332345951
sdi	Riau Islands	1951	0.315831931038132	0.315831931038132	0.315831931038132
sdi	North Kalimantan	1951	0.328226064053937	0.328226064053937	0.328226064053937
sdi	Jakarta	1951	0.310895149370676	0.310895149370676	0.310895149370676
sdi	West Java	1951	0.200179389280557	0.200179389280557	0.200179389280557
sdi	Central Java	1951	0.181756805464161	0.181756805464161	0.181756805464161
sdi	Yogyakarta	1951	0.177752247389231	0.177752247389231	0.177752247389231
sdi	East Java	1951	0.18918113768472	0.18918113768472	0.18918113768472
sdi	Banten	1951	0.226412603034833	0.226412603034833	0.226412603034833
sdi	Bali	1951	0.179048577815201	0.179048577815201	0.179048577815201
sdi	West Nusa Tenggara	1951	0.118304036551991	0.118304036551991	0.118304036551991
sdi	East Nusa Tenggara	1951	0.146286267556128	0.146286267556128	0.146286267556128
sdi	West Kalimantan	1951	0.151895976631136	0.151895976631136	0.151895976631136
sdi	Central Kalimantan	1951	0.218407206652864	0.218407206652864	0.218407206652864
sdi	South Kalimantan	1951	0.184374053465027	0.184374053465027	0.184374053465027
sdi	East Kalimantan	1951	0.248604599829793	0.248604599829793	0.248604599829793
sdi	North Sulawesi	1951	0.212361178849014	0.212361178849014	0.212361178849014
sdi	Central Sulawesi	1951	0.169008852185863	0.169008852185863	0.169008852185863
sdi	South Sulawesi	1951	0.159981087633738	0.159981087633738	0.159981087633738
sdi	Southeast Sulawesi	1951	0.134828473352587	0.134828473352587	0.134828473352587
sdi	Gorontalo	1951	0.17574695868734	0.17574695868734	0.17574695868734
sdi	West Sulawesi	1951	0.184921219412134	0.184921219412134	0.184921219412134
sdi	Maluku	1951	0.242529076757082	0.242529076757082	0.242529076757082
sdi	North Maluku	1951	0.164301790212181	0.164301790212181	0.164301790212181
sdi	West Papua	1951	0.252797984530405	0.252797984530405	0.252797984530405
sdi	Papua	1951	0.256083698794488	0.256083698794488	0.256083698794488
sdi	England	1951	0.593260536465998	0.593260536465998	0.593260536465998
sdi	Acre	1951	0.154310928144608	0.154310928144608	0.154310928144608
sdi	Alagoas	1951	0.156249385733385	0.156249385733385	0.156249385733385
sdi	Amazonas	1951	0.213885705450244	0.213885705450244	0.213885705450244
sdi	Amapá	1951	0.212360630043058	0.212360630043058	0.212360630043058
sdi	Bahia	1951	0.176832645009576	0.176832645009576	0.176832645009576
sdi	Ceará	1951	0.178089793951607	0.178089793951607	0.178089793951607
sdi	Distrito Federal	1951	0.350054624649222	0.350054624649222	0.350054624649222
sdi	Espírito Santo	1951	0.222412378700902	0.222412378700902	0.222412378700902
sdi	Goiás	1951	0.172982166297799	0.172982166297799	0.172982166297799
sdi	Maranhão	1951	0.138063146982018	0.138063146982018	0.138063146982018
sdi	Minas Gerais	1951	0.237611623061885	0.237611623061885	0.237611623061885
sdi	Mato Grosso do Sul	1951	0.234093678822778	0.234093678822778	0.234093678822778
sdi	Mato Grosso	1951	0.244483416336992	0.244483416336992	0.244483416336992
sdi	Pará	1951	0.205214403039203	0.205214403039203	0.205214403039203
sdi	Paraíba	1951	0.179625498730312	0.179625498730312	0.179625498730312
sdi	Paraná	1951	0.251605076286909	0.251605076286909	0.251605076286909
sdi	Pernambuco	1951	0.185749262013527	0.185749262013527	0.185749262013527
sdi	Piaui	1951	0.135363266073232	0.135363266073232	0.135363266073232
sdi	Rio de Janeiro	1951	0.35373729352955	0.35373729352955	0.35373729352955
sdi	Rio Grande do Norte	1951	0.182572172358076	0.182572172358076	0.182572172358076
sdi	Rondônia	1951	0.216175120084934	0.216175120084934	0.216175120084934
sdi	Roraima	1951	0.237384279276789	0.237384279276789	0.237384279276789
sdi	Rio Grande do Sul	1951	0.308020699602606	0.308020699602606	0.308020699602606
sdi	Santa Catarina	1951	0.277454765752978	0.277454765752978	0.277454765752978
sdi	Sergipe	1951	0.183860958240549	0.183860958240549	0.183860958240549
sdi	São Paulo	1951	0.330158203465198	0.330158203465198	0.330158203465198
sdi	Tocantins	1951	0.158626572473635	0.158626572473635	0.158626572473635
sdi	Andhra Pradesh	1951	0.176414332814449	0.176414332814449	0.176414332814449
sdi	Arunachal Pradesh	1951	0.138781446825361	0.138781446825361	0.138781446825361
sdi	Assam	1951	0.173540424878633	0.173540424878633	0.173540424878633
sdi	Bihar	1951	0.158716097126946	0.158716097126946	0.158716097126946
sdi	Chhattisgarh	1951	0.148404918581519	0.148404918581519	0.148404918581519
sdi	Delhi	1951	0.337578216188439	0.337578216188439	0.337578216188439
sdi	Goa	1951	0.306778291687185	0.306778291687185	0.306778291687185
sdi	Gujarat	1951	0.208224200627778	0.208224200627778	0.208224200627778
sdi	Haryana	1951	0.188311868133454	0.188311868133454	0.188311868133454
sdi	Himachal Pradesh	1951	0.166621869797822	0.166621869797822	0.166621869797822
sdi	Jammu & Kashmir and Ladakh	1951	0.183180904967605	0.183180904967605	0.183180904967605
sdi	Jharkhand	1951	0.159139047100309	0.159139047100309	0.159139047100309
sdi	Karnataka	1951	0.205983178217657	0.205983178217657	0.205983178217657
sdi	Kerala	1951	0.250939641238388	0.250939641238388	0.250939641238388
sdi	Madhya Pradesh	1951	0.141971969060119	0.141971969060119	0.141971969060119
sdi	Maharashtra	1951	0.240566917219844	0.240566917219844	0.240566917219844
sdi	Manipur	1951	0.175131955132155	0.175131955132155	0.175131955132155
sdi	Meghalaya	1951	0.189453419426894	0.189453419426894	0.189453419426894
sdi	Mizoram	1951	0.210331801642935	0.210331801642935	0.210331801642935
sdi	Nagaland	1951	0.199812121197679	0.199812121197679	0.199812121197679
sdi	Odisha	1951	0.15408193656662	0.15408193656662	0.15408193656662
sdi	Punjab	1951	0.229485480330732	0.229485480330732	0.229485480330732
sdi	Rajasthan	1951	0.152986790811962	0.152986790811962	0.152986790811962
sdi	Sikkim	1951	0.154455980900714	0.154455980900714	0.154455980900714
sdi	Tamil Nadu	1951	0.217685921084211	0.217685921084211	0.217685921084211
sdi	Telangana	1951	0.147328071688527	0.147328071688527	0.147328071688527
sdi	Tripura	1951	0.205140221257014	0.205140221257014	0.205140221257014
sdi	Uttar Pradesh	1951	0.160241105659225	0.160241105659225	0.160241105659225
sdi	Uttarakhand	1951	0.202669734851165	0.202669734851165	0.202669734851165
sdi	West Bengal	1951	0.216719330561477	0.216719330561477	0.216719330561477
sdi	Oslo	1951	0.712867244871915	0.712867244871915	0.712867244871915
sdi	Rogaland	1951	0.648720470143658	0.648720470143658	0.648720470143658
sdi	Møre og Romsdal	1951	0.632640461167891	0.632640461167891	0.632640461167891
sdi	Nordland	1951	0.619941673847221	0.619941673847221	0.619941673847221
sdi	Sweden except Stockholm	1951	0.630407685109804	0.630407685109804	0.630407685109804
sdi	Stockholm	1951	0.70882597839862	0.70882597839862	0.70882597839862
sdi	Hokkaidō	1951	0.550169419624953	0.550169419624953	0.550169419624953
sdi	Aomori	1951	0.4948662312449	0.4948662312449	0.4948662312449
sdi	Iwate	1951	0.49650233610283	0.49650233610283	0.49650233610283
sdi	Miyagi	1951	0.533597850314538	0.533597850314538	0.533597850314538
sdi	Akita	1951	0.519505780485855	0.519505780485855	0.519505780485855
sdi	Yamagata	1951	0.509669011715451	0.509669011715451	0.509669011715451
sdi	Fukushima	1951	0.510719170204105	0.510719170204105	0.510719170204105
sdi	Ibaraki	1951	0.520071771699237	0.520071771699237	0.520071771699237
sdi	Tochigi	1951	0.534369567638447	0.534369567638447	0.534369567638447
sdi	Gunma	1951	0.52807712062396	0.52807712062396	0.52807712062396
sdi	Saitama	1951	0.53493999425905	0.53493999425905	0.53493999425905
sdi	Chiba	1951	0.537481508888805	0.537481508888805	0.537481508888805
sdi	Tōkyō	1951	0.657170419018085	0.657170419018085	0.657170419018085
sdi	Kanagawa	1951	0.59617901395546	0.59617901395546	0.59617901395546
sdi	Niigata	1951	0.521080582977986	0.521080582977986	0.521080582977986
sdi	Toyama	1951	0.538873187820967	0.538873187820967	0.538873187820967
sdi	Ishikawa	1951	0.52823033057386	0.52823033057386	0.52823033057386
sdi	Fukui	1951	0.525882596014627	0.525882596014627	0.525882596014627
sdi	Yamanashi	1951	0.531818886837484	0.531818886837484	0.531818886837484
sdi	Nagano	1951	0.535788104857797	0.535788104857797	0.535788104857797
sdi	Gifu	1951	0.536039609476955	0.536039609476955	0.536039609476955
sdi	Shizuoka	1951	0.548652874783097	0.548652874783097	0.548652874783097
sdi	Aichi	1951	0.56477098694986	0.56477098694986	0.56477098694986
sdi	Mie	1951	0.536486389543496	0.536486389543496	0.536486389543496
sdi	Shiga	1951	0.551720388880407	0.551720388880407	0.551720388880407
sdi	Kyōto	1951	0.578917444534945	0.578917444534945	0.578917444534945
sdi	Ōsaka	1951	0.591425422732397	0.591425422732397	0.591425422732397
sdi	Hyōgo	1951	0.581574739773624	0.581574739773624	0.581574739773624
sdi	Nara	1951	0.563709355522984	0.563709355522984	0.563709355522984
sdi	Wakayama	1951	0.543826233271193	0.543826233271193	0.543826233271193
sdi	Tottori	1951	0.530770343540204	0.530770343540204	0.530770343540204
sdi	Shimane	1951	0.509207947735468	0.509207947735468	0.509207947735468
sdi	Okayama	1951	0.538168054851047	0.538168054851047	0.538168054851047
sdi	Hiroshima	1951	0.553062975067661	0.553062975067661	0.553062975067661
sdi	Yamaguchi	1951	0.554947111741583	0.554947111741583	0.554947111741583
sdi	Tokushima	1951	0.516317834726568	0.516317834726568	0.516317834726568
sdi	Kagawa	1951	0.540886379721713	0.540886379721713	0.540886379721713
sdi	Ehime	1951	0.533594400071347	0.533594400071347	0.533594400071347
sdi	Kōchi	1951	0.509860420529629	0.509860420529629	0.509860420529629
sdi	Fukuoka	1951	0.567964406191269	0.567964406191269	0.567964406191269
sdi	Saga	1951	0.523388018480558	0.523388018480558	0.523388018480558
sdi	Nagasaki	1951	0.515708978579559	0.515708978579559	0.515708978579559
sdi	Kumamoto	1951	0.514122121992021	0.514122121992021	0.514122121992021
sdi	Ōita	1951	0.529936321468998	0.529936321468998	0.529936321468998
sdi	Miyazaki	1951	0.504481341406136	0.504481341406136	0.504481341406136
sdi	Kagoshima	1951	0.505498519864245	0.505498519864245	0.505498519864245
sdi	Okinawa	1951	0.469564900908144	0.469564900908144	0.469564900908144
sdi	Baringo	1951	0.101990575535755	0.101990575535755	0.101990575535755
sdi	Bomet	1951	0.0790147406058088	0.0790147406058088	0.0790147406058088
sdi	Bungoma	1951	0.0671418047420904	0.0671418047420904	0.0671418047420904
sdi	Busia	1951	0.102843847279854	0.102843847279854	0.102843847279854
sdi	Elgeyo-Marakwet	1951	0.0772119685147997	0.0772119685147997	0.0772119685147997
sdi	Embu	1951	0.134938404225995	0.134938404225995	0.134938404225995
sdi	Garissa	1951	0.0621428566087566	0.0621428566087566	0.0621428566087566
sdi	Homa Bay	1951	0.0992300061343418	0.0992300061343418	0.0992300061343418
sdi	Isiolo	1951	0.0924756433499792	0.0924756433499792	0.0924756433499792
sdi	Kajiado	1951	0.087690280503455	0.087690280503455	0.087690280503455
sdi	Kakamega	1951	0.0789887124050297	0.0789887124050297	0.0789887124050297
sdi	Kericho	1951	0.101110564105657	0.101110564105657	0.101110564105657
sdi	Kiambu	1951	0.164955640592747	0.164955640592747	0.164955640592747
sdi	Kilifi	1951	0.113881556630331	0.113881556630331	0.113881556630331
sdi	Kirinyaga	1951	0.119618369935002	0.119618369935002	0.119618369935002
sdi	Kisii	1951	0.0463551380616008	0.0463551380616008	0.0463551380616008
sdi	Kisumu	1951	0.104315886454996	0.104315886454996	0.104315886454996
sdi	Kitui	1951	0.0879866792811285	0.0879866792811285	0.0879866792811285
sdi	Kwale	1951	0.102162839459104	0.102162839459104	0.102162839459104
sdi	Laikipia	1951	0.13073617739913	0.13073617739913	0.13073617739913
sdi	Lamu	1951	0.10675346751136	0.10675346751136	0.10675346751136
sdi	Machakos	1951	0.148793303980141	0.148793303980141	0.148793303980141
sdi	Makueni	1951	0.0950526944670568	0.0950526944670568	0.0950526944670568
sdi	Mandera	1951	0.062593706162332	0.062593706162332	0.062593706162332
sdi	Marsabit	1951	0.0932718601695108	0.0932718601695108	0.0932718601695108
sdi	Meru	1951	0.11423202271041	0.11423202271041	0.11423202271041
sdi	Migori	1951	0.149208744695361	0.149208744695361	0.149208744695361
sdi	Mombasa	1951	0.184416436809113	0.184416436809113	0.184416436809113
sdi	Murang'a	1951	0.143844710492762	0.143844710492762	0.143844710492762
sdi	Nairobi	1951	0.256539571464798	0.256539571464798	0.256539571464798
sdi	Nakuru	1951	0.140743253377726	0.140743253377726	0.140743253377726
sdi	Nandi	1951	0.0942520690658111	0.0942520690658111	0.0942520690658111
sdi	Narok	1951	0.0923017320370588	0.0923017320370588	0.0923017320370588
sdi	Nyamira	1951	0.130801690369412	0.130801690369412	0.130801690369412
sdi	Nyandarua	1951	0.0882659533991647	0.0882659533991647	0.0882659533991647
sdi	Nyeri	1951	0.149808874120697	0.149808874120697	0.149808874120697
sdi	Samburu	1951	0.0971126588583202	0.0971126588583202	0.0971126588583202
sdi	Siaya	1951	0.0634311977353603	0.0634311977353603	0.0634311977353603
sdi	Taita Taveta	1951	0.128346892518367	0.128346892518367	0.128346892518367
sdi	Tana River	1951	0.0718845162803223	0.0718845162803223	0.0718845162803223
sdi	Tharaka Nithi	1951	0.107096280704271	0.107096280704271	0.107096280704271
sdi	Trans Nzoia	1951	0.144284421147556	0.144284421147556	0.144284421147556
sdi	Turkana	1951	0.0749465240828666	0.0749465240828666	0.0749465240828666
sdi	Uasin Gishu	1951	0.131602896046295	0.131602896046295	0.131602896046295
sdi	Vihiga	1951	0.131205853916246	0.131205853916246	0.131205853916246
sdi	Wajir	1951	0.0647203144170564	0.0647203144170564	0.0647203144170564
sdi	West Pokot	1951	0.0820367319592773	0.0820367319592773	0.0820367319592773
sdi	Other Union Territories	1951	0.258202985771557	0.258202985771557	0.258202985771557
sdi	Darlington	1951	0.571973840186207	0.571973840186207	0.571973840186207
sdi	Northumberland	1951	0.562429775071666	0.562429775071666	0.562429775071666
sdi	Stockton-on-Tees	1951	0.568529486750308	0.568529486750308	0.568529486750308
sdi	Newcastle upon Tyne	1951	0.594883290619498	0.594883290619498	0.594883290619498
sdi	North Tyneside	1951	0.564583164442016	0.564583164442016	0.564583164442016
sdi	Redcar and Cleveland	1951	0.534459515239235	0.534459515239235	0.534459515239235
sdi	County Durham	1951	0.548156721352234	0.548156721352234	0.548156721352234
sdi	Gateshead	1951	0.556342249197168	0.556342249197168	0.556342249197168
sdi	Middlesbrough	1951	0.529867793666214	0.529867793666214	0.529867793666214
sdi	South Tyneside	1951	0.528694022698672	0.528694022698672	0.528694022698672
sdi	Sunderland	1951	0.536700662918433	0.536700662918433	0.536700662918433
sdi	Hartlepool	1951	0.528207470825499	0.528207470825499	0.528207470825499
sdi	Cheshire East	1951	0.633078813144329	0.633078813144329	0.633078813144329
sdi	Stockport	1951	0.606223613817409	0.606223613817409	0.606223613817409
sdi	Trafford	1951	0.638406479856461	0.638406479856461	0.638406479856461
sdi	Cheshire West and Chester	1951	0.617210607807347	0.617210607807347	0.617210607807347
sdi	Sefton	1951	0.572320485219469	0.572320485219469	0.572320485219469
sdi	Lancashire	1951	0.581702326858915	0.581702326858915	0.581702326858915
sdi	Cumbria	1951	0.580123122341382	0.580123122341382	0.580123122341382
sdi	Bolton	1951	0.551498159459351	0.551498159459351	0.551498159459351
sdi	Wirral	1951	0.561377789235328	0.561377789235328	0.561377789235328
sdi	Bury	1951	0.573560289711727	0.573560289711727	0.573560289711727
sdi	St Helens	1951	0.54580274288021	0.54580274288021	0.54580274288021
sdi	Warrington	1951	0.611727519911392	0.611727519911392	0.611727519911392
sdi	Oldham	1951	0.532618122016775	0.532618122016775	0.532618122016775
sdi	Rochdale	1951	0.536517526966367	0.536517526966367	0.536517526966367
sdi	Wigan	1951	0.542802983531119	0.542802983531119	0.542802983531119
sdi	Halton	1951	0.557972030152216	0.557972030152216	0.557972030152216
sdi	Liverpool	1951	0.566617637838037	0.566617637838037	0.566617637838037
sdi	Tameside	1951	0.542536645518628	0.542536645518628	0.542536645518628
sdi	Salford	1951	0.561158970271518	0.561158970271518	0.561158970271518
sdi	Blackburn with Darwen	1951	0.528047049544614	0.528047049544614	0.528047049544614
sdi	Knowsley	1951	0.531984931642941	0.531984931642941	0.531984931642941
sdi	Blackpool	1951	0.533408725928121	0.533408725928121	0.533408725928121
sdi	Manchester	1951	0.588946900669584	0.588946900669584	0.588946900669584
sdi	North Yorkshire	1951	0.593529310386327	0.593529310386327	0.593529310386327
sdi	East Riding of Yorkshire	1951	0.577272152755817	0.577272152755817	0.577272152755817
sdi	York	1951	0.631353387977368	0.631353387977368	0.631353387977368
sdi	North East Lincolnshire	1951	0.523484042111101	0.523484042111101	0.523484042111101
sdi	Calderdale	1951	0.558987742741804	0.558987742741804	0.558987742741804
sdi	North Lincolnshire	1951	0.569355380391666	0.569355380391666	0.569355380391666
sdi	Bradford	1951	0.530715588301039	0.530715588301039	0.530715588301039
sdi	Kirklees	1951	0.548399005107804	0.548399005107804	0.548399005107804
sdi	Leeds	1951	0.591126163143384	0.591126163143384	0.591126163143384
sdi	Sheffield	1951	0.585599697727731	0.585599697727731	0.585599697727731
sdi	Wakefield	1951	0.535335450388763	0.535335450388763	0.535335450388763
sdi	Rotherham	1951	0.530606955650075	0.530606955650075	0.530606955650075
sdi	Doncaster	1951	0.522528015601366	0.522528015601366	0.522528015601366
sdi	Kingston upon Hull, City of	1951	0.521937957872448	0.521937957872448	0.521937957872448
sdi	Barnsley	1951	0.519431613116374	0.519431613116374	0.519431613116374
sdi	Northamptonshire	1951	0.570151865171682	0.570151865171682	0.570151865171682
sdi	Leicestershire	1951	0.593007964462157	0.593007964462157	0.593007964462157
sdi	Lincolnshire	1951	0.558497726754949	0.558497726754949	0.558497726754949
sdi	Rutland	1951	0.608985173308219	0.608985173308219	0.608985173308219
sdi	Derby	1951	0.566087361897164	0.566087361897164	0.566087361897164
sdi	Derbyshire	1951	0.55844901613378	0.55844901613378	0.55844901613378
sdi	Nottinghamshire	1951	0.558813127545203	0.558813127545203	0.558813127545203
sdi	Nottingham	1951	0.570142966688916	0.570142966688916	0.570142966688916
sdi	Leicester	1951	0.532823659734789	0.532823659734789	0.532823659734789
sdi	Warwickshire	1951	0.601008826503096	0.601008826503096	0.601008826503096
sdi	Herefordshire, County of	1951	0.573500126370965	0.573500126370965	0.573500126370965
sdi	Solihull	1951	0.61289370069136	0.61289370069136	0.61289370069136
sdi	Shropshire	1951	0.579543236864329	0.579543236864329	0.579543236864329
sdi	Worcestershire	1951	0.579047102299383	0.579047102299383	0.579047102299383
sdi	Staffordshire	1951	0.569756093340305	0.569756093340305	0.569756093340305
sdi	Dudley	1951	0.54453796638624	0.54453796638624	0.54453796638624
sdi	Coventry	1951	0.574572959662319	0.574572959662319	0.574572959662319
sdi	Telford and Wrekin	1951	0.561094742015429	0.561094742015429	0.561094742015429
sdi	Stoke-on-Trent	1951	0.521813587484605	0.521813587484605	0.521813587484605
sdi	Walsall	1951	0.525929177147887	0.525929177147887	0.525929177147887
sdi	Wolverhampton	1951	0.536753627599614	0.536753627599614	0.536753627599614
sdi	Birmingham	1951	0.549967643706572	0.549967643706572	0.549967643706572
sdi	Sandwell	1951	0.516888886632165	0.516888886632165	0.516888886632165
sdi	Bedford	1951	0.591253560996626	0.591253560996626	0.591253560996626
sdi	Central Bedfordshire	1951	0.589583238341549	0.589583238341549	0.589583238341549
sdi	Suffolk	1951	0.571356647809266	0.571356647809266	0.571356647809266
sdi	Hertfordshire	1951	0.631275253518013	0.631275253518013	0.631275253518013
sdi	Essex	1951	0.576110293628435	0.576110293628435	0.576110293628435
sdi	Cambridgeshire	1951	0.626030203288648	0.626030203288648	0.626030203288648
sdi	Thurrock	1951	0.559653899413846	0.559653899413846	0.559653899413846
sdi	Norfolk	1951	0.569197143595856	0.569197143595856	0.569197143595856
sdi	Southend-on-Sea	1951	0.550014630294133	0.550014630294133	0.550014630294133
sdi	Peterborough	1951	0.562452836045385	0.562452836045385	0.562452836045385
sdi	Luton	1951	0.557067366116044	0.557067366116044	0.557067366116044
sdi	Richmond upon Thames	1951	0.681019841145685	0.681019841145685	0.681019841145685
sdi	Kensington and Chelsea	1951	0.710369025735143	0.710369025735143	0.710369025735143
sdi	Barnet	1951	0.613402474480528	0.613402474480528	0.613402474480528
sdi	Westminster	1951	0.738203163198498	0.738203163198498	0.738203163198498
sdi	Bromley	1951	0.603541063598542	0.603541063598542	0.603541063598542
sdi	Bexley	1951	0.557587389714707	0.557587389714707	0.557587389714707
sdi	Redbridge	1951	0.574629448413009	0.574629448413009	0.574629448413009
sdi	Merton	1951	0.603383893210447	0.603383893210447	0.603383893210447
sdi	Brent	1951	0.574012570546265	0.574012570546265	0.574012570546265
sdi	Hillingdon	1951	0.612836613458519	0.612836613458519	0.612836613458519
sdi	Havering	1951	0.553404572369708	0.553404572369708	0.553404572369708
sdi	Kingston upon Thames	1951	0.648744080763197	0.648744080763197	0.648744080763197
sdi	Sutton	1951	0.576170517820828	0.576170517820828	0.576170517820828
sdi	Harrow	1951	0.597774039797029	0.597774039797029	0.597774039797029
sdi	Enfield	1951	0.563527047669853	0.563527047669853	0.563527047669853
sdi	Croydon	1951	0.574833153968638	0.574833153968638	0.574833153968638
sdi	Hammersmith and Fulham	1951	0.662634010371582	0.662634010371582	0.662634010371582
sdi	Ealing	1951	0.596156443385281	0.596156443385281	0.596156443385281
sdi	Greenwich	1951	0.550754543798322	0.550754543798322	0.550754543798322
sdi	Wandsworth	1951	0.639015388194511	0.639015388194511	0.639015388194511
sdi	Waltham Forest	1951	0.538389247920326	0.538389247920326	0.538389247920326
sdi	Camden	1951	0.720301932698192	0.720301932698192	0.720301932698192
sdi	Lambeth	1951	0.604986688324849	0.604986688324849	0.604986688324849
sdi	Lewisham	1951	0.561968075926165	0.561968075926165	0.561968075926165
sdi	Hounslow	1951	0.600397154840472	0.600397154840472	0.600397154840472
sdi	Southwark	1951	0.615909574512837	0.615909574512837	0.615909574512837
sdi	Newham	1951	0.52315562966513	0.52315562966513	0.52315562966513
sdi	Barking and Dagenham	1951	0.516942695747592	0.516942695747592	0.516942695747592
sdi	Haringey	1951	0.584034001171208	0.584034001171208	0.584034001171208
sdi	Hackney	1951	0.627362064927084	0.627362064927084	0.627362064927084
sdi	Islington	1951	0.656899024718406	0.656899024718406	0.656899024718406
sdi	Tower Hamlets	1951	0.584941978364651	0.584941978364651	0.584941978364651
sdi	Wokingham	1951	0.702422653261376	0.702422653261376	0.702422653261376
sdi	Buckinghamshire	1951	0.66890317618085	0.66890317618085	0.66890317618085
sdi	Surrey	1951	0.683217746266202	0.683217746266202	0.683217746266202
sdi	Windsor and Maidenhead	1951	0.691119228587162	0.691119228587162	0.691119228587162
sdi	West Berkshire	1951	0.672622465990376	0.672622465990376	0.672622465990376
sdi	Hampshire	1951	0.637549839617504	0.637549839617504	0.637549839617504
sdi	Bracknell Forest	1951	0.654119865485193	0.654119865485193	0.654119865485193
sdi	West Sussex	1951	0.625544547281912	0.625544547281912	0.625544547281912
sdi	Oxfordshire	1951	0.668928635015884	0.668928635015884	0.668928635015884
sdi	Reading	1951	0.66841538689206	0.66841538689206	0.66841538689206
sdi	Kent	1951	0.60335002674055	0.60335002674055	0.60335002674055
sdi	Brighton and Hove	1951	0.653497192254653	0.653497192254653	0.653497192254653
sdi	Medway	1951	0.571449982138338	0.571449982138338	0.571449982138338
sdi	East Sussex	1951	0.594859775595305	0.594859775595305	0.594859775595305
sdi	Portsmouth	1951	0.614352172722471	0.614352172722471	0.614352172722471
sdi	Isle of Wight	1951	0.576220996004209	0.576220996004209	0.576220996004209
sdi	Milton Keynes	1951	0.631281762323826	0.631281762323826	0.631281762323826
sdi	Southampton	1951	0.620075623299385	0.620075623299385	0.620075623299385
sdi	Slough	1951	0.629834378094839	0.629834378094839	0.629834378094839
sdi	South Gloucestershire	1951	0.641403454202632	0.641403454202632	0.641403454202632
sdi	Dorset	1951	0.610365743312079	0.610365743312079	0.610365743312079
sdi	Wiltshire	1951	0.617137594598579	0.617137594598579	0.617137594598579
sdi	North Somerset	1951	0.604787038448328	0.604787038448328	0.604787038448328
sdi	Devon	1951	0.609793443485569	0.609793443485569	0.609793443485569
sdi	Poole	1951	0.619120811447865	0.619120811447865	0.619120811447865
sdi	Bath and North East Somerset	1951	0.656242542724544	0.656242542724544	0.656242542724544
sdi	Gloucestershire	1951	0.626687850556151	0.626687850556151	0.626687850556151
sdi	Somerset	1951	0.597542665284574	0.597542665284574	0.597542665284574
sdi	Swindon	1951	0.621895777920938	0.621895777920938	0.621895777920938
sdi	Torbay	1951	0.573061367549488	0.573061367549488	0.573061367549488
sdi	Bristol, City of	1951	0.642429538330348	0.642429538330348	0.642429538330348
sdi	Bournemouth	1951	0.612244065684638	0.612244065684638	0.612244065684638
sdi	Cornwall	1951	0.590676801362757	0.590676801362757	0.590676801362757
sdi	Plymouth	1951	0.58538692237839	0.58538692237839	0.58538692237839
sdi	Tigray	1951	0.0549706181440304	0.0549706181440304	0.0549706181440304
sdi	Afar	1951	0.037787707407539	0.037787707407539	0.037787707407539
sdi	Amhara	1951	0.0378174962344633	0.0378174962344633	0.0378174962344633
sdi	Oromia	1951	0.045305914401795	0.045305914401795	0.045305914401795
sdi	Somali	1951	0.037429024713895	0.037429024713895	0.037429024713895
sdi	Benishangul-Gumuz	1951	0.0314636465808878	0.0314636465808878	0.0314636465808878
sdi	Southern Nations, Nationalities, and Peoples with Sidama and South West Regions	1951	0.0445980005057421	0.0445980005057421	0.0445980005057421
sdi	Harari	1951	0.13455932488232	0.13455932488232	0.13455932488232
sdi	Gambella	1951	0.0623070197401448	0.0623070197401448	0.0623070197401448
sdi	Addis Ababa	1951	0.197987138197336	0.197987138197336	0.197987138197336
sdi	Dire Dawa	1951	0.135417353753151	0.135417353753151	0.135417353753151
sdi	Alborz	1951	0.230879348725102	0.230879348725102	0.230879348725102
sdi	Ardebil	1951	0.122033133606283	0.122033133606283	0.122033133606283
sdi	East Azarbayejan	1951	0.159309850625087	0.159309850625087	0.159309850625087
sdi	West Azarbayejan	1951	0.140011245922555	0.140011245922555	0.140011245922555
sdi	Bushehr	1951	0.166166959806321	0.166166959806321	0.166166959806321
sdi	Chahar Mahaal and Bakhtiari	1951	0.144082784750384	0.144082784750384	0.144082784750384
sdi	Fars	1951	0.181606336588528	0.181606336588528	0.181606336588528
sdi	Gilan	1951	0.175333750353612	0.175333750353612	0.175333750353612
sdi	Golestan	1951	0.133241017974456	0.133241017974456	0.133241017974456
sdi	Hamadan	1951	0.139543621998067	0.139543621998067	0.139543621998067
sdi	Hormozgan	1951	0.120265509047512	0.120265509047512	0.120265509047512
sdi	Ilam	1951	0.11895360950247	0.11895360950247	0.11895360950247
sdi	Isfahan	1951	0.192682170190023	0.192682170190023	0.192682170190023
sdi	Kerman	1951	0.149955517366502	0.149955517366502	0.149955517366502
sdi	Kermanshah	1951	0.143639914338625	0.143639914338625	0.143639914338625
sdi	North Khorasan	1951	0.138046055998729	0.138046055998729	0.138046055998729
sdi	Khorasan-e-Razavi	1951	0.156340911546286	0.156340911546286	0.156340911546286
sdi	South Khorasan	1951	0.131779003851668	0.131779003851668	0.131779003851668
sdi	Khuzestan	1951	0.13984404321352	0.13984404321352	0.13984404321352
sdi	Kohgiluyeh and Boyer-Ahmad	1951	0.120167129459048	0.120167129459048	0.120167129459048
sdi	Kurdistan	1951	0.123596005422984	0.123596005422984	0.123596005422984
sdi	Lorestan	1951	0.124289478258638	0.124289478258638	0.124289478258638
sdi	Markazi	1951	0.156926942563403	0.156926942563403	0.156926942563403
sdi	Mazandaran	1951	0.178901106055321	0.178901106055321	0.178901106055321
sdi	Qazvin	1951	0.161391798612238	0.161391798612238	0.161391798612238
sdi	Qom	1951	0.182372576689169	0.182372576689169	0.182372576689169
sdi	Semnan	1951	0.180102785832867	0.180102785832867	0.180102785832867
sdi	Sistan and Baluchistan	1951	0.113321585516167	0.113321585516167	0.113321585516167
sdi	Tehran	1951	0.309594600915392	0.309594600915392	0.309594600915392
sdi	Yazd	1951	0.156714829704815	0.156714829704815	0.156714829704815
sdi	Zanjan	1951	0.157278415338824	0.157278415338824	0.157278415338824
sdi	Trøndelag	1951	0.636756458332352	0.636756458332352	0.636756458332352
sdi	Azad Jammu & Kashmir	1951	0.130923181551913	0.130923181551913	0.130923181551913
sdi	Balochistan	1951	0.140357818603193	0.140357818603193	0.140357818603193
sdi	Gilgit-Baltistan	1951	0.0889031093187145	0.0889031093187145	0.0889031093187145
sdi	Islamabad Capital Territory	1951	0.254248951831699	0.254248951831699	0.254248951831699
sdi	Khyber Pakhtunkhwa	1951	0.129942146065082	0.129942146065082	0.129942146065082
sdi	Punjab	1951	0.156332501687121	0.156332501687121	0.156332501687121
sdi	Sindh	1951	0.170694543153403	0.170694543153403	0.170694543153403
sdi	Vestland	1951	0.649806830832264	0.649806830832264	0.649806830832264
sdi	Agder	1951	0.652836887083643	0.652836887083643	0.652836887083643
sdi	Vestfold og Telemark	1951	0.650659369003459	0.650659369003459	0.650659369003459
sdi	Innlandet	1951	0.633206368920309	0.633206368920309	0.633206368920309
sdi	Viken	1951	0.668604742953671	0.668604742953671	0.668604742953671
sdi	Troms og Finnmark	1951	0.619780167719044	0.619780167719044	0.619780167719044
sdi	Global	1952	0.374024861364809	0.374024861364809	0.374024861364809
sdi	Southeast Asia, East Asia, and Oceania	1952	0.216773457807528	0.216773457807528	0.216773457807528
sdi	East Asia	1952	0.208495292493504	0.208495292493504	0.208495292493504
sdi	China	1952	0.200374730771091	0.200374730771091	0.200374730771091
sdi	Democratic People's Republic of Korea	1952	0.33547269871465	0.33547269871465	0.33547269871465
sdi	Taiwan (Province of China)	1952	0.304852350140379	0.304852350140379	0.304852350140379
sdi	Southeast Asia	1952	0.230335523198806	0.230335523198806	0.230335523198806
sdi	Cambodia	1952	0.192336350533118	0.192336350533118	0.192336350533118
sdi	Indonesia	1952	0.203777110460095	0.203777110460095	0.203777110460095
sdi	Lao People's Democratic Republic	1952	0.138288059553784	0.138288059553784	0.138288059553784
sdi	Malaysia	1952	0.21818809029047	0.21818809029047	0.21818809029047
sdi	Maldives	1952	0.201715158715482	0.201715158715482	0.201715158715482
sdi	Myanmar	1952	0.145907156265534	0.145907156265534	0.145907156265534
sdi	Philippines	1952	0.344903632131882	0.344903632131882	0.344903632131882
sdi	Sri Lanka	1952	0.336907935021345	0.336907935021345	0.336907935021345
sdi	Thailand	1952	0.241133050285286	0.241133050285286	0.241133050285286
sdi	Timor-Leste	1952	0.104507569710918	0.104507569710918	0.104507569710918
sdi	Viet Nam	1952	0.21489446244434	0.21489446244434	0.21489446244434
sdi	Oceania	1952	0.224725014361155	0.224725014361155	0.224725014361155
sdi	Fiji	1952	0.307037215259431	0.307037215259431	0.307037215259431
sdi	Kiribati	1952	0.282162744321941	0.282162744321941	0.282162744321941
sdi	Marshall Islands	1952	0.246699586491793	0.246699586491793	0.246699586491793
sdi	Micronesia (Federated States of)	1952	0.241737276819569	0.241737276819569	0.241737276819569
sdi	Papua New Guinea	1952	0.142236275905379	0.142236275905379	0.142236275905379
sdi	Samoa	1952	0.291429947160184	0.291429947160184	0.291429947160184
sdi	Solomon Islands	1952	0.172431623175623	0.172431623175623	0.172431623175623
sdi	Tonga	1952	0.276006424232187	0.276006424232187	0.276006424232187
sdi	Vanuatu	1952	0.201204136540731	0.201204136540731	0.201204136540731
sdi	Central Europe, Eastern Europe, and Central Asia	1952	0.533114927873153	0.533114927873153	0.533114927873153
sdi	Central Asia	1952	0.43824694674373	0.43824694674373	0.43824694674373
sdi	Armenia	1952	0.455654446529826	0.455654446529826	0.455654446529826
sdi	Azerbaijan	1952	0.417118484510579	0.417118484510579	0.417118484510579
sdi	Georgia	1952	0.558398407290212	0.558398407290212	0.558398407290212
sdi	Kazakhstan	1952	0.454095150571112	0.454095150571112	0.454095150571112
sdi	Kyrgyzstan	1952	0.444678606281787	0.444678606281787	0.444678606281787
sdi	Mongolia	1952	0.311112812267562	0.311112812267562	0.311112812267562
sdi	Tajikistan	1952	0.319118283010632	0.319118283010632	0.319118283010632
sdi	Turkmenistan	1952	0.429594950271767	0.429594950271767	0.429594950271767
sdi	Uzbekistan	1952	0.376658284507142	0.376658284507142	0.376658284507142
sdi	Central Europe	1952	0.489599688092586	0.489599688092586	0.489599688092586
sdi	Albania	1952	0.353129026717177	0.353129026717177	0.353129026717177
sdi	Bosnia and Herzegovina	1952	0.301110903831056	0.301110903831056	0.301110903831056
sdi	Bulgaria	1952	0.478951903990752	0.478951903990752	0.478951903990752
sdi	Croatia	1952	0.478223844305338	0.478223844305338	0.478223844305338
sdi	Czechia	1952	0.580801048869157	0.580801048869157	0.580801048869157
sdi	Hungary	1952	0.507027403941227	0.507027403941227	0.507027403941227
sdi	North Macedonia	1952	0.419761690903006	0.419761690903006	0.419761690903006
sdi	Montenegro	1952	0.466452019306959	0.466452019306959	0.466452019306959
sdi	Poland	1952	0.496412027340164	0.496412027340164	0.496412027340164
sdi	Romania	1952	0.42075663419446	0.42075663419446	0.42075663419446
sdi	Serbia	1952	0.484454318384764	0.484454318384764	0.484454318384764
sdi	Slovakia	1952	0.530676899926381	0.530676899926381	0.530676899926381
sdi	Slovenia	1952	0.568758718422025	0.568758718422025	0.568758718422025
sdi	Eastern Europe	1952	0.562886232422877	0.562886232422877	0.562886232422877
sdi	Belarus	1952	0.495503232659969	0.495503232659969	0.495503232659969
sdi	Estonia	1952	0.57063201791125	0.57063201791125	0.57063201791125
sdi	Latvia	1952	0.579417859169046	0.579417859169046	0.579417859169046
sdi	Lithuania	1952	0.519538802598355	0.519538802598355	0.519538802598355
sdi	Republic of Moldova	1952	0.476129036449072	0.476129036449072	0.476129036449072
sdi	Russian Federation	1952	0.567377134045442	0.567377134045442	0.567377134045442
sdi	Ukraine	1952	0.560524555114717	0.560524555114717	0.560524555114717
sdi	High-income	1952	0.590418687464893	0.590418687464893	0.590418687464893
sdi	High-income Asia Pacific	1952	0.523797484923796	0.523797484923796	0.523797484923796
sdi	Brunei Darussalam	1952	0.372549891710449	0.372549891710449	0.372549891710449
sdi	Japan	1952	0.563978184845173	0.563978184845173	0.563978184845173
sdi	Republic of Korea	1952	0.30877131423403	0.30877131423403	0.30877131423403
sdi	Singapore	1952	0.309000754490723	0.309000754490723	0.309000754490723
sdi	Australasia	1952	0.564216631617123	0.564216631617123	0.564216631617123
sdi	Australia	1952	0.554132352693917	0.554132352693917	0.554132352693917
sdi	New Zealand	1952	0.598681682698043	0.598681682698043	0.598681682698043
sdi	Western Europe	1952	0.588782083965927	0.588782083965927	0.588782083965927
sdi	Andorra	1952	0.617280861118957	0.617280861118957	0.617280861118957
sdi	Austria	1952	0.605690107100281	0.605690107100281	0.605690107100281
sdi	Belgium	1952	0.577168567186339	0.577168567186339	0.577168567186339
sdi	Cyprus	1952	0.461172077007294	0.461172077007294	0.461172077007294
sdi	Denmark	1952	0.633048055473202	0.633048055473202	0.633048055473202
sdi	Finland	1952	0.569593435986398	0.569593435986398	0.569593435986398
sdi	France	1952	0.549253909584284	0.549253909584284	0.549253909584284
sdi	Germany	1952	0.650650846356874	0.650650846356874	0.650650846356874
sdi	Greece	1952	0.516162780744109	0.516162780744109	0.516162780744109
sdi	Iceland	1952	0.558867391684591	0.558867391684591	0.558867391684591
sdi	Ireland	1952	0.583078409906071	0.583078409906071	0.583078409906071
sdi	Israel	1952	0.501822688852997	0.501822688852997	0.501822688852997
sdi	Italy	1952	0.534460989622026	0.534460989622026	0.534460989622026
sdi	Luxembourg	1952	0.64437896744327	0.64437896744327	0.64437896744327
sdi	Malta	1952	0.426136678685594	0.426136678685594	0.426136678685594
sdi	Netherlands	1952	0.653474961516691	0.653474961516691	0.653474961516691
sdi	Norway	1952	0.652454377392144	0.652454377392144	0.652454377392144
sdi	Portugal	1952	0.427600868387609	0.427600868387609	0.427600868387609
sdi	Spain	1952	0.446604756591352	0.446604756591352	0.446604756591352
sdi	Sweden	1952	0.644020619423296	0.644020619423296	0.644020619423296
sdi	Switzerland	1952	0.752691140965472	0.752691140965472	0.752691140965472
sdi	United Kingdom	1952	0.592040926814063	0.592040926814063	0.592040926814063
sdi	Southern Latin America	1952	0.473956852496463	0.473956852496463	0.473956852496463
sdi	Argentina	1952	0.483157905091141	0.483157905091141	0.483157905091141
sdi	Chile	1952	0.442526612229342	0.442526612229342	0.442526612229342
sdi	Uruguay	1952	0.482161313177422	0.482161313177422	0.482161313177422
sdi	High-income North America	1952	0.607941610843566	0.607941610843566	0.607941610843566
sdi	Canada	1952	0.613632384165689	0.613632384165689	0.613632384165689
sdi	United States of America	1952	0.606821297552999	0.606821297552999	0.606821297552999
sdi	Latin America and Caribbean	1952	0.284564057771474	0.284564057771474	0.284564057771474
sdi	Caribbean	1952	0.331208180821279	0.331208180821279	0.331208180821279
sdi	Antigua and Barbuda	1952	0.334452880457714	0.334452880457714	0.334452880457714
sdi	Bahamas	1952	0.478718820990141	0.478718820990141	0.478718820990141
sdi	Barbados	1952	0.404636180981661	0.404636180981661	0.404636180981661
sdi	Belize	1952	0.286628059401618	0.286628059401618	0.286628059401618
sdi	Cuba	1952	0.388092490018175	0.388092490018175	0.388092490018175
sdi	Dominica	1952	0.3758440086124	0.3758440086124	0.3758440086124
sdi	Dominican Republic	1952	0.17046018840856	0.17046018840856	0.17046018840856
sdi	Grenada	1952	0.225890494535945	0.225890494535945	0.225890494535945
sdi	Guyana	1952	0.290237875025631	0.290237875025631	0.290237875025631
sdi	Haiti	1952	0.188646270126285	0.188646270126285	0.188646270126285
sdi	Jamaica	1952	0.362993937515915	0.362993937515915	0.362993937515915
sdi	Saint Lucia	1952	0.280052405590246	0.280052405590246	0.280052405590246
sdi	Saint Vincent and the Grenadines	1952	0.24110115827094	0.24110115827094	0.24110115827094
sdi	Suriname	1952	0.282033979698055	0.282033979698055	0.282033979698055
sdi	Trinidad and Tobago	1952	0.394695284140392	0.394695284140392	0.394695284140392
sdi	Andean Latin America	1952	0.296869181401939	0.296869181401939	0.296869181401939
sdi	Bolivia (Plurinational State of)	1952	0.253836369029754	0.253836369029754	0.253836369029754
sdi	Ecuador	1952	0.328740616965968	0.328740616965968	0.328740616965968
sdi	Peru	1952	0.296501383302248	0.296501383302248	0.296501383302248
sdi	Central Latin America	1952	0.283462847018585	0.283462847018585	0.283462847018585
sdi	Colombia	1952	0.277093840210932	0.277093840210932	0.277093840210932
sdi	Costa Rica	1952	0.316046172152591	0.316046172152591	0.316046172152591
sdi	El Salvador	1952	0.19638195278281	0.19638195278281	0.19638195278281
sdi	Guatemala	1952	0.207577319021031	0.207577319021031	0.207577319021031
sdi	Honduras	1952	0.187212882658882	0.187212882658882	0.187212882658882
sdi	Mexico	1952	0.292508665323199	0.292508665323199	0.292508665323199
sdi	Nicaragua	1952	0.216432216190993	0.216432216190993	0.216432216190993
sdi	Panama	1952	0.321301650483937	0.321301650483937	0.321301650483937
sdi	Venezuela (Bolivarian Republic of)	1952	0.32399740522732	0.32399740522732	0.32399740522732
sdi	Tropical Latin America	1952	0.261502900630407	0.261502900630407	0.261502900630407
sdi	Brazil	1952	0.260498007661677	0.260498007661677	0.260498007661677
sdi	Paraguay	1952	0.300412269796463	0.300412269796463	0.300412269796463
sdi	North Africa and Middle East	1952	0.200315434082878	0.200315434082878	0.200315434082878
sdi	North Africa and Middle East	1952	0.200315434082878	0.200315434082878	0.200315434082878
sdi	Algeria	1952	0.147796192938458	0.147796192938458	0.147796192938458
sdi	Bahrain	1952	0.242760404935749	0.242760404935749	0.242760404935749
sdi	Egypt	1952	0.236534617457965	0.236534617457965	0.236534617457965
sdi	Iran (Islamic Republic of)	1952	0.174925009825968	0.174925009825968	0.174925009825968
sdi	Iraq	1952	0.166522960619661	0.166522960619661	0.166522960619661
sdi	Jordan	1952	0.126453273695183	0.126453273695183	0.126453273695183
sdi	Kuwait	1952	0.334686446669444	0.334686446669444	0.334686446669444
sdi	Lebanon	1952	0.293800128630944	0.293800128630944	0.293800128630944
sdi	Libya	1952	0.160329916236234	0.160329916236234	0.160329916236234
sdi	Morocco	1952	0.105028714744659	0.105028714744659	0.105028714744659
sdi	Palestine	1952	0.150400151415185	0.150400151415185	0.150400151415185
sdi	Oman	1952	0.136008212112304	0.136008212112304	0.136008212112304
sdi	Qatar	1952	0.276727830123154	0.276727830123154	0.276727830123154
sdi	Saudi Arabia	1952	0.214391015507804	0.214391015507804	0.214391015507804
sdi	Syrian Arab Republic	1952	0.164852905383454	0.164852905383454	0.164852905383454
sdi	Tunisia	1952	0.160512228246691	0.160512228246691	0.160512228246691
sdi	Türkiye	1952	0.252623377968778	0.252623377968778	0.252623377968778
sdi	United Arab Emirates	1952	0.205763353890211	0.205763353890211	0.205763353890211
sdi	Yemen	1952	0.0873751294225264	0.0873751294225264	0.0873751294225264
sdi	South Asia	1952	0.186537670811886	0.186537670811886	0.186537670811886
sdi	South Asia	1952	0.186537670811886	0.186537670811886	0.186537670811886
sdi	Afghanistan	1952	0.116750475152082	0.116750475152082	0.116750475152082
sdi	Bangladesh	1952	0.104586368663956	0.104586368663956	0.104586368663956
sdi	Bhutan	1952	0.0556605245032263	0.0556605245032263	0.0556605245032263
sdi	India	1952	0.194669825951928	0.194669825951928	0.194669825951928
sdi	Nepal	1952	0.101698190100232	0.101698190100232	0.101698190100232
sdi	Pakistan	1952	0.156256217412517	0.156256217412517	0.156256217412517
sdi	Sub-Saharan Africa	1952	0.161379893178283	0.161379893178283	0.161379893178283
sdi	Central Sub-Saharan Africa	1952	0.158438311403968	0.158438311403968	0.158438311403968
sdi	Angola	1952	0.137398723564917	0.137398723564917	0.137398723564917
sdi	Central African Republic	1952	0.110238950251145	0.110238950251145	0.110238950251145
sdi	Congo	1952	0.172224515716913	0.172224515716913	0.172224515716913
sdi	Democratic Republic of the Congo	1952	0.155475122208846	0.155475122208846	0.155475122208846
sdi	Equatorial Guinea	1952	0.110560526013608	0.110560526013608	0.110560526013608
sdi	Gabon	1952	0.170160212808112	0.170160212808112	0.170160212808112
sdi	Eastern Sub-Saharan Africa	1952	0.12181158842627	0.12181158842627	0.12181158842627
sdi	Burundi	1952	0.1046961790688	0.1046961790688	0.1046961790688
sdi	Comoros	1952	0.124358189686989	0.124358189686989	0.124358189686989
sdi	Djibouti	1952	0.169891563152429	0.169891563152429	0.169891563152429
sdi	Eritrea	1952	0.0720887974323859	0.0720887974323859	0.0720887974323859
sdi	Ethiopia	1952	0.0595186041995421	0.0595186041995421	0.0595186041995421
sdi	Kenya	1952	0.129201313310279	0.129201313310279	0.129201313310279
sdi	Madagascar	1952	0.141163877923153	0.141163877923153	0.141163877923153
sdi	Malawi	1952	0.141625048497899	0.141625048497899	0.141625048497899
sdi	Mauritius	1952	0.304094441027997	0.304094441027997	0.304094441027997
sdi	Mozambique	1952	0.0955467982123661	0.0955467982123661	0.0955467982123661
sdi	Rwanda	1952	0.130969476878403	0.130969476878403	0.130969476878403
sdi	Seychelles	1952	0.375293215247367	0.375293215247367	0.375293215247367
sdi	Somalia	1952	0.0615910288973144	0.0615910288973144	0.0615910288973144
sdi	United Republic of Tanzania	1952	0.108547864702877	0.108547864702877	0.108547864702877
sdi	Uganda	1952	0.103238493693886	0.103238493693886	0.103238493693886
sdi	Zambia	1952	0.138695488963122	0.138695488963122	0.138695488963122
sdi	Southern Sub-Saharan Africa	1952	0.300632588257522	0.300632588257522	0.300632588257522
sdi	Botswana	1952	0.13942644121645	0.13942644121645	0.13942644121645
sdi	Lesotho	1952	0.164078672772235	0.164078672772235	0.164078672772235
sdi	Namibia	1952	0.222177190739018	0.222177190739018	0.222177190739018
sdi	South Africa	1952	0.331300019177455	0.331300019177455	0.331300019177455
sdi	Eswatini	1952	0.14708289169453	0.14708289169453	0.14708289169453
sdi	Zimbabwe	1952	0.187040187426201	0.187040187426201	0.187040187426201
sdi	Western Sub-Saharan Africa	1952	0.144290465365109	0.144290465365109	0.144290465365109
sdi	Benin	1952	0.110064543291216	0.110064543291216	0.110064543291216
sdi	Burkina Faso	1952	0.0568747780353816	0.0568747780353816	0.0568747780353816
sdi	Cameroon	1952	0.140571920742037	0.140571920742037	0.140571920742037
sdi	Cabo Verde	1952	0.135061297488715	0.135061297488715	0.135061297488715
sdi	Chad	1952	0.0591431176420153	0.0591431176420153	0.0591431176420153
sdi	Côte d'Ivoire	1952	0.120496059023881	0.120496059023881	0.120496059023881
sdi	Gambia	1952	0.123070245365257	0.123070245365257	0.123070245365257
sdi	Ghana	1952	0.24704337569152	0.24704337569152	0.24704337569152
sdi	Guinea	1952	0.0622021853230086	0.0622021853230086	0.0622021853230086
sdi	Guinea-Bissau	1952	0.0692667808251382	0.0692667808251382	0.0692667808251382
sdi	Liberia	1952	0.147303768000009	0.147303768000009	0.147303768000009
sdi	Mali	1952	0.0606223774869563	0.0606223774869563	0.0606223774869563
sdi	Mauritania	1952	0.18433452037087	0.18433452037087	0.18433452037087
sdi	Niger	1952	0.0465069117157111	0.0465069117157111	0.0465069117157111
sdi	Nigeria	1952	0.156954708039321	0.156954708039321	0.156954708039321
sdi	Sao Tome and Principe	1952	0.182200595693601	0.182200595693601	0.182200595693601
sdi	Senegal	1952	0.107080044182513	0.107080044182513	0.107080044182513
sdi	Sierra Leone	1952	0.119131591083977	0.119131591083977	0.119131591083977
sdi	Togo	1952	0.107489840802639	0.107489840802639	0.107489840802639
sdi	American Samoa	1952	0.497417258201208	0.497417258201208	0.497417258201208
sdi	Bermuda	1952	0.432121064193502	0.432121064193502	0.432121064193502
sdi	Cook Islands	1952	0.343695711384596	0.343695711384596	0.343695711384596
sdi	Greenland	1952	0.559958500014293	0.559958500014293	0.559958500014293
sdi	Guam	1952	0.550162707710907	0.550162707710907	0.550162707710907
sdi	Monaco	1952	0.695490291551777	0.695490291551777	0.695490291551777
sdi	Nauru	1952	0.406623898248934	0.406623898248934	0.406623898248934
sdi	Niue	1952	0.347744767690774	0.347744767690774	0.347744767690774
sdi	Northern Mariana Islands	1952	0.459672033839493	0.459672033839493	0.459672033839493
sdi	Palau	1952	0.435174128410293	0.435174128410293	0.435174128410293
sdi	Puerto Rico	1952	0.41443437159862	0.41443437159862	0.41443437159862
sdi	Saint Kitts and Nevis	1952	0.316769546941655	0.316769546941655	0.316769546941655
sdi	San Marino	1952	0.651386011016375	0.651386011016375	0.651386011016375
sdi	Tokelau	1952	0.304036251607021	0.304036251607021	0.304036251607021
sdi	Tuvalu	1952	0.269840981361958	0.269840981361958	0.269840981361958
sdi	United States Virgin Islands	1952	0.44128168822277	0.44128168822277	0.44128168822277
sdi	Northern Ireland	1952	0.495716886039012	0.495716886039012	0.495716886039012
sdi	Scotland	1952	0.58298082205574	0.58298082205574	0.58298082205574
sdi	South Sudan	1952	0.133675350459587	0.133675350459587	0.133675350459587
sdi	Eastern Cape	1952	0.275565595250127	0.275565595250127	0.275565595250127
sdi	Free State	1952	0.315391516861936	0.315391516861936	0.315391516861936
sdi	Gauteng	1952	0.454888297678092	0.454888297678092	0.454888297678092
sdi	KwaZulu-Natal	1952	0.282711422931899	0.282711422931899	0.282711422931899
sdi	Limpopo	1952	0.199037771518031	0.199037771518031	0.199037771518031
sdi	Mpumalanga	1952	0.221738343725599	0.221738343725599	0.221738343725599
sdi	North-West	1952	0.277332523622303	0.277332523622303	0.277332523622303
sdi	Northern Cape	1952	0.332072216529214	0.332072216529214	0.332072216529214
sdi	Western Cape	1952	0.469362249052666	0.469362249052666	0.469362249052666
sdi	Sudan	1952	0.139381871630393	0.139381871630393	0.139381871630393
sdi	Alabama	1952	0.54307358417212	0.54307358417212	0.54307358417212
sdi	Alaska	1952	0.582312224861005	0.582312224861005	0.582312224861005
sdi	Arizona	1952	0.596586534324209	0.596586534324209	0.596586534324209
sdi	Arkansas	1952	0.536460496287964	0.536460496287964	0.536460496287964
sdi	California	1952	0.644024895688847	0.644024895688847	0.644024895688847
sdi	Colorado	1952	0.633984834372619	0.633984834372619	0.633984834372619
sdi	Connecticut	1952	0.655721374341087	0.655721374341087	0.655721374341087
sdi	Delaware	1952	0.622386456245991	0.622386456245991	0.622386456245991
sdi	District of Columbia	1952	0.65014840230996	0.65014840230996	0.65014840230996
sdi	Florida	1952	0.6027183410061	0.6027183410061	0.6027183410061
sdi	Georgia	1952	0.53785079107769	0.53785079107769	0.53785079107769
sdi	Hawaii	1952	0.607053008145223	0.607053008145223	0.607053008145223
sdi	Idaho	1952	0.586515748732288	0.586515748732288	0.586515748732288
sdi	Illinois	1952	0.622586500293046	0.622586500293046	0.622586500293046
sdi	Indiana	1952	0.600286334177736	0.600286334177736	0.600286334177736
sdi	Iowa	1952	0.617548541051899	0.617548541051899	0.617548541051899
sdi	Kansas	1952	0.620147718081821	0.620147718081821	0.620147718081821
sdi	Kentucky	1952	0.544706180032221	0.544706180032221	0.544706180032221
sdi	Louisiana	1952	0.536018259366259	0.536018259366259	0.536018259366259
sdi	Maine	1952	0.585112271183691	0.585112271183691	0.585112271183691
sdi	Maryland	1952	0.62759048402342	0.62759048402342	0.62759048402342
sdi	Massachusetts	1952	0.662073966227425	0.662073966227425	0.662073966227425
sdi	Michigan	1952	0.612057153714948	0.612057153714948	0.612057153714948
sdi	Minnesota	1952	0.627786313028754	0.627786313028754	0.627786313028754
sdi	Mississippi	1952	0.506653312213626	0.506653312213626	0.506653312213626
sdi	Missouri	1952	0.596241905520748	0.596241905520748	0.596241905520748
sdi	Montana	1952	0.616290138730985	0.616290138730985	0.616290138730985
sdi	Nebraska	1952	0.623679337930615	0.623679337930615	0.623679337930615
sdi	Nevada	1952	0.606483526864222	0.606483526864222	0.606483526864222
sdi	New Hampshire	1952	0.611224752648295	0.611224752648295	0.611224752648295
sdi	New Jersey	1952	0.646616129177988	0.646616129177988	0.646616129177988
sdi	New Mexico	1952	0.56613541727972	0.56613541727972	0.56613541727972
sdi	New York	1952	0.640648455822246	0.640648455822246	0.640648455822246
sdi	North Carolina	1952	0.55457841514335	0.55457841514335	0.55457841514335
sdi	North Dakota	1952	0.580356280643159	0.580356280643159	0.580356280643159
sdi	Ohio	1952	0.60773975266982	0.60773975266982	0.60773975266982
sdi	Oklahoma	1952	0.577536586021277	0.577536586021277	0.577536586021277
sdi	Oregon	1952	0.63451611700669	0.63451611700669	0.63451611700669
sdi	Pennsylvania	1952	0.622707649059562	0.622707649059562	0.622707649059562
sdi	Rhode Island	1952	0.616489046231483	0.616489046231483	0.616489046231483
sdi	South Carolina	1952	0.540709662206395	0.540709662206395	0.540709662206395
sdi	South Dakota	1952	0.59213729177104	0.59213729177104	0.59213729177104
sdi	Tennessee	1952	0.549077479923827	0.549077479923827	0.549077479923827
sdi	Texas	1952	0.568435690053115	0.568435690053115	0.568435690053115
sdi	Utah	1952	0.617998699618917	0.617998699618917	0.617998699618917
sdi	Vermont	1952	0.6022947371294	0.6022947371294	0.6022947371294
sdi	Virginia	1952	0.597490133859015	0.597490133859015	0.597490133859015
sdi	Washington	1952	0.635987678172133	0.635987678172133	0.635987678172133
sdi	West Virginia	1952	0.55979907875302	0.55979907875302	0.55979907875302
sdi	Wisconsin	1952	0.623224282666669	0.623224282666669	0.623224282666669
sdi	Wyoming	1952	0.600639906711563	0.600639906711563	0.600639906711563
sdi	North East England	1952	0.549439771890146	0.549439771890146	0.549439771890146
sdi	North West England	1952	0.573379782665485	0.573379782665485	0.573379782665485
sdi	Yorkshire and the Humber	1952	0.557267812605067	0.557267812605067	0.557267812605067
sdi	East Midlands	1952	0.558136960650793	0.558136960650793	0.558136960650793
sdi	West Midlands	1952	0.55292069586197	0.55292069586197	0.55292069586197
sdi	East of England	1952	0.586096107838445	0.586096107838445	0.586096107838445
sdi	Greater London	1952	0.626893337565126	0.626893337565126	0.626893337565126
sdi	South East England	1952	0.641325459969671	0.641325459969671	0.641325459969671
sdi	South West England	1952	0.610379378809723	0.610379378809723	0.610379378809723
sdi	Wales	1952	0.563583524708675	0.563583524708675	0.563583524708675
sdi	Aguascalientes	1952	0.283106226641696	0.283106226641696	0.283106226641696
sdi	Baja California	1952	0.3433357826435	0.3433357826435	0.3433357826435
sdi	Baja California Sur	1952	0.314490061931521	0.314490061931521	0.314490061931521
sdi	Campeche	1952	0.285503353980107	0.285503353980107	0.285503353980107
sdi	Coahuila	1952	0.308485407842491	0.308485407842491	0.308485407842491
sdi	Colima	1952	0.272698310785072	0.272698310785072	0.272698310785072
sdi	Chiapas	1952	0.238068496162056	0.238068496162056	0.238068496162056
sdi	Chihuahua	1952	0.305793538470536	0.305793538470536	0.305793538470536
sdi	Mexico City	1952	0.407131602132077	0.407131602132077	0.407131602132077
sdi	Durango	1952	0.261865251365846	0.261865251365846	0.261865251365846
sdi	Guanajuato	1952	0.236863691898566	0.236863691898566	0.236863691898566
sdi	Guerrero	1952	0.216973086977546	0.216973086977546	0.216973086977546
sdi	Hidalgo	1952	0.239764323615408	0.239764323615408	0.239764323615408
sdi	Jalisco	1952	0.296504851217002	0.296504851217002	0.296504851217002
sdi	México	1952	0.286477130116043	0.286477130116043	0.286477130116043
sdi	Michoacán de Ocampo	1952	0.239299989247691	0.239299989247691	0.239299989247691
sdi	Morelos	1952	0.292581638817903	0.292581638817903	0.292581638817903
sdi	Nayarit	1952	0.243781806639989	0.243781806639989	0.243781806639989
sdi	Nuevo León	1952	0.327791514690255	0.327791514690255	0.327791514690255
sdi	Oaxaca	1952	0.235580913115861	0.235580913115861	0.235580913115861
sdi	Puebla	1952	0.257746065771788	0.257746065771788	0.257746065771788
sdi	Querétaro	1952	0.263544286002452	0.263544286002452	0.263544286002452
sdi	Quintana Roo	1952	0.259566307552928	0.259566307552928	0.259566307552928
sdi	San Luis Potosí	1952	0.25312415904751	0.25312415904751	0.25312415904751
sdi	Sinaloa	1952	0.269813425221345	0.269813425221345	0.269813425221345
sdi	Sonora	1952	0.316822423328061	0.316822423328061	0.316822423328061
sdi	Tabasco	1952	0.243768154582575	0.243768154582575	0.243768154582575
sdi	Tamaulipas	1952	0.311103862656128	0.311103862656128	0.311103862656128
sdi	Tlaxcala	1952	0.238404372209006	0.238404372209006	0.238404372209006
sdi	Veracruz de Ignacio de la Llave	1952	0.274791106793124	0.274791106793124	0.274791106793124
sdi	Yucatán	1952	0.300690594464207	0.300690594464207	0.300690594464207
sdi	Zacatecas	1952	0.243458104150824	0.243458104150824	0.243458104150824
sdi	Aceh	1952	0.226717067260461	0.226717067260461	0.226717067260461
sdi	North Sumatra	1952	0.218185195494774	0.218185195494774	0.218185195494774
sdi	West Sumatra	1952	0.213063364541011	0.213063364541011	0.213063364541011
sdi	Riau	1952	0.244204011277796	0.244204011277796	0.244204011277796
sdi	Jambi	1952	0.180687343861766	0.180687343861766	0.180687343861766
sdi	South Sumatra	1952	0.21431567040206	0.21431567040206	0.21431567040206
sdi	Bengkulu	1952	0.165744366388537	0.165744366388537	0.165744366388537
sdi	Lampung	1952	0.163134479832097	0.163134479832097	0.163134479832097
sdi	Bangka-Belitung Islands	1952	0.236517452500395	0.236517452500395	0.236517452500395
sdi	Riau Islands	1952	0.319875983829063	0.319875983829063	0.319875983829063
sdi	North Kalimantan	1952	0.331936322617262	0.331936322617262	0.331936322617262
sdi	Jakarta	1952	0.315467437594106	0.315467437594106	0.315467437594106
sdi	West Java	1952	0.202807617878272	0.202807617878272	0.202807617878272
sdi	Central Java	1952	0.184365679561447	0.184365679561447	0.184365679561447
sdi	Yogyakarta	1952	0.180683538729249	0.180683538729249	0.180683538729249
sdi	East Java	1952	0.191863488875424	0.191863488875424	0.191863488875424
sdi	Banten	1952	0.229436341389492	0.229436341389492	0.229436341389492
sdi	Bali	1952	0.181256114374295	0.181256114374295	0.181256114374295
sdi	West Nusa Tenggara	1952	0.120268058140807	0.120268058140807	0.120268058140807
sdi	East Nusa Tenggara	1952	0.149639544706444	0.149639544706444	0.149639544706444
sdi	West Kalimantan	1952	0.153725400581869	0.153725400581869	0.153725400581869
sdi	Central Kalimantan	1952	0.221544712601543	0.221544712601543	0.221544712601543
sdi	South Kalimantan	1952	0.186838796910176	0.186838796910176	0.186838796910176
sdi	East Kalimantan	1952	0.251653315313031	0.251653315313031	0.251653315313031
sdi	North Sulawesi	1952	0.216068135105295	0.216068135105295	0.216068135105295
sdi	Central Sulawesi	1952	0.171907215069199	0.171907215069199	0.171907215069199
sdi	South Sulawesi	1952	0.162291176815299	0.162291176815299	0.162291176815299
sdi	Southeast Sulawesi	1952	0.136747424855082	0.136747424855082	0.136747424855082
sdi	Gorontalo	1952	0.179669335358565	0.179669335358565	0.179669335358565
sdi	West Sulawesi	1952	0.187913575597268	0.187913575597268	0.187913575597268
sdi	Maluku	1952	0.246593908125177	0.246593908125177	0.246593908125177
sdi	North Maluku	1952	0.167869255670356	0.167869255670356	0.167869255670356
sdi	West Papua	1952	0.255853132037243	0.255853132037243	0.255853132037243
sdi	Papua	1952	0.259790741595476	0.259790741595476	0.259790741595476
sdi	England	1952	0.594096165035689	0.594096165035689	0.594096165035689
sdi	Acre	1952	0.156522630396403	0.156522630396403	0.156522630396403
sdi	Alagoas	1952	0.158638714989412	0.158638714989412	0.158638714989412
sdi	Amazonas	1952	0.217081783259175	0.217081783259175	0.217081783259175
sdi	Amapá	1952	0.215394117979905	0.215394117979905	0.215394117979905
sdi	Bahia	1952	0.179386736934427	0.179386736934427	0.179386736934427
sdi	Ceará	1952	0.18094574732364	0.18094574732364	0.18094574732364
sdi	Distrito Federal	1952	0.3554527816718	0.3554527816718	0.3554527816718
sdi	Espírito Santo	1952	0.225923820711355	0.225923820711355	0.225923820711355
sdi	Goiás	1952	0.176255582383584	0.176255582383584	0.176255582383584
sdi	Maranhão	1952	0.140042599573593	0.140042599573593	0.140042599573593
sdi	Minas Gerais	1952	0.241363686153002	0.241363686153002	0.241363686153002
sdi	Mato Grosso do Sul	1952	0.237577286014182	0.237577286014182	0.237577286014182
sdi	Mato Grosso	1952	0.247264810106175	0.247264810106175	0.247264810106175
sdi	Pará	1952	0.208289949085235	0.208289949085235	0.208289949085235
sdi	Paraíba	1952	0.182434721646476	0.182434721646476	0.182434721646476
sdi	Paraná	1952	0.25518587465769	0.25518587465769	0.25518587465769
sdi	Pernambuco	1952	0.188674533587865	0.188674533587865	0.188674533587865
sdi	Piaui	1952	0.137779221745897	0.137779221745897	0.137779221745897
sdi	Rio de Janeiro	1952	0.359243556313413	0.359243556313413	0.359243556313413
sdi	Rio Grande do Norte	1952	0.185585294610977	0.185585294610977	0.185585294610977
sdi	Rondônia	1952	0.218891432121487	0.218891432121487	0.218891432121487
sdi	Roraima	1952	0.240456312171279	0.240456312171279	0.240456312171279
sdi	Rio Grande do Sul	1952	0.312952954764121	0.312952954764121	0.312952954764121
sdi	Santa Catarina	1952	0.281735751053171	0.281735751053171	0.281735751053171
sdi	Sergipe	1952	0.186593638686937	0.186593638686937	0.186593638686937
sdi	São Paulo	1952	0.334875767961581	0.334875767961581	0.334875767961581
sdi	Tocantins	1952	0.160889380069755	0.160889380069755	0.160889380069755
sdi	Andhra Pradesh	1952	0.178303550011989	0.178303550011989	0.178303550011989
sdi	Arunachal Pradesh	1952	0.140510054554965	0.140510054554965	0.140510054554965
sdi	Assam	1952	0.175569894408546	0.175569894408546	0.175569894408546
sdi	Bihar	1952	0.160476467752091	0.160476467752091	0.160476467752091
sdi	Chhattisgarh	1952	0.15041011351183	0.15041011351183	0.15041011351183
sdi	Delhi	1952	0.34145696943545	0.34145696943545	0.34145696943545
sdi	Goa	1952	0.310703379655381	0.310703379655381	0.310703379655381
sdi	Gujarat	1952	0.21058882981123	0.21058882981123	0.21058882981123
sdi	Haryana	1952	0.190968692763048	0.190968692763048	0.190968692763048
sdi	Himachal Pradesh	1952	0.168715675501603	0.168715675501603	0.168715675501603
sdi	Jammu & Kashmir and Ladakh	1952	0.185565224647331	0.185565224647331	0.185565224647331
sdi	Jharkhand	1952	0.161135552685842	0.161135552685842	0.161135552685842
sdi	Karnataka	1952	0.208576211418369	0.208576211418369	0.208576211418369
sdi	Kerala	1952	0.254398714113946	0.254398714113946	0.254398714113946
sdi	Madhya Pradesh	1952	0.143730817307295	0.143730817307295	0.143730817307295
sdi	Maharashtra	1952	0.243388508298341	0.243388508298341	0.243388508298341
sdi	Manipur	1952	0.177965541174187	0.177965541174187	0.177965541174187
sdi	Meghalaya	1952	0.19216699177823	0.19216699177823	0.19216699177823
sdi	Mizoram	1952	0.21357310574805	0.21357310574805	0.21357310574805
sdi	Nagaland	1952	0.202551186483142	0.202551186483142	0.202551186483142
sdi	Odisha	1952	0.155981212095076	0.155981212095076	0.155981212095076
sdi	Punjab	1952	0.232757065182484	0.232757065182484	0.232757065182484
sdi	Rajasthan	1952	0.15501453706383	0.15501453706383	0.15501453706383
sdi	Sikkim	1952	0.156424309459883	0.156424309459883	0.156424309459883
sdi	Tamil Nadu	1952	0.220261318485955	0.220261318485955	0.220261318485955
sdi	Telangana	1952	0.149613992485904	0.149613992485904	0.149613992485904
sdi	Tripura	1952	0.207669697926915	0.207669697926915	0.207669697926915
sdi	Uttar Pradesh	1952	0.162203932052325	0.162203932052325	0.162203932052325
sdi	Uttarakhand	1952	0.204962537472043	0.204962537472043	0.204962537472043
sdi	West Bengal	1952	0.219473276986706	0.219473276986706	0.219473276986706
sdi	Oslo	1952	0.71174260675875	0.71174260675875	0.71174260675875
sdi	Rogaland	1952	0.645721503713558	0.645721503713558	0.645721503713558
sdi	Møre og Romsdal	1952	0.629758681069622	0.629758681069622	0.629758681069622
sdi	Nordland	1952	0.616748978063164	0.616748978063164	0.616748978063164
sdi	Sweden except Stockholm	1952	0.630993663676523	0.630993663676523	0.630993663676523
sdi	Stockholm	1952	0.709702157615396	0.709702157615396	0.709702157615396
sdi	Hokkaidō	1952	0.559704846853888	0.559704846853888	0.559704846853888
sdi	Aomori	1952	0.504489751089996	0.504489751089996	0.504489751089996
sdi	Iwate	1952	0.506109803055892	0.506109803055892	0.506109803055892
sdi	Miyagi	1952	0.54252639091197	0.54252639091197	0.54252639091197
sdi	Akita	1952	0.528565200120235	0.528565200120235	0.528565200120235
sdi	Yamagata	1952	0.51834431273878	0.51834431273878	0.51834431273878
sdi	Fukushima	1952	0.519916773944286	0.519916773944286	0.519916773944286
sdi	Ibaraki	1952	0.52933433239384	0.52933433239384	0.52933433239384
sdi	Tochigi	1952	0.543397272369421	0.543397272369421	0.543397272369421
sdi	Gunma	1952	0.53691692322646	0.53691692322646	0.53691692322646
sdi	Saitama	1952	0.544091308776559	0.544091308776559	0.544091308776559
sdi	Chiba	1952	0.546650155366051	0.546650155366051	0.546650155366051
sdi	Tōkyō	1952	0.665085910147915	0.665085910147915	0.665085910147915
sdi	Kanagawa	1952	0.60511544018021	0.60511544018021	0.60511544018021
sdi	Niigata	1952	0.529846128311201	0.529846128311201	0.529846128311201
sdi	Toyama	1952	0.548000953881975	0.548000953881975	0.548000953881975
sdi	Ishikawa	1952	0.537561189976674	0.537561189976674	0.537561189976674
sdi	Fukui	1952	0.535063008127127	0.535063008127127	0.535063008127127
sdi	Yamanashi	1952	0.539981810813234	0.539981810813234	0.539981810813234
sdi	Nagano	1952	0.543817018708822	0.543817018708822	0.543817018708822
sdi	Gifu	1952	0.545087412553887	0.545087412553887	0.545087412553887
sdi	Shizuoka	1952	0.557974366778816	0.557974366778816	0.557974366778816
sdi	Aichi	1952	0.574377246535298	0.574377246535298	0.574377246535298
sdi	Mie	1952	0.545924786475175	0.545924786475175	0.545924786475175
sdi	Shiga	1952	0.560692665912666	0.560692665912666	0.560692665912666
sdi	Kyōto	1952	0.587126479180072	0.587126479180072	0.587126479180072
sdi	Ōsaka	1952	0.600586254419132	0.600586254419132	0.600586254419132
sdi	Hyōgo	1952	0.590591432196603	0.590591432196603	0.590591432196603
sdi	Nara	1952	0.572414239090654	0.572414239090654	0.572414239090654
sdi	Wakayama	1952	0.553570310219371	0.553570310219371	0.553570310219371
sdi	Tottori	1952	0.539916411274091	0.539916411274091	0.539916411274091
sdi	Shimane	1952	0.518247492339675	0.518247492339675	0.518247492339675
sdi	Okayama	1952	0.547457275555683	0.547457275555683	0.547457275555683
sdi	Hiroshima	1952	0.562322711843885	0.562322711843885	0.562322711843885
sdi	Yamaguchi	1952	0.564126585947932	0.564126585947932	0.564126585947932
sdi	Tokushima	1952	0.525611290117525	0.525611290117525	0.525611290117525
sdi	Kagawa	1952	0.550149818139102	0.550149818139102	0.550149818139102
sdi	Ehime	1952	0.542759758955638	0.542759758955638	0.542759758955638
sdi	Kōchi	1952	0.519285559293103	0.519285559293103	0.519285559293103
sdi	Fukuoka	1952	0.576856609037444	0.576856609037444	0.576856609037444
sdi	Saga	1952	0.532271328347675	0.532271328347675	0.532271328347675
sdi	Nagasaki	1952	0.524643481803044	0.524643481803044	0.524643481803044
sdi	Kumamoto	1952	0.523283219071214	0.523283219071214	0.523283219071214
sdi	Ōita	1952	0.538932559762364	0.538932559762364	0.538932559762364
sdi	Miyazaki	1952	0.513942709258446	0.513942709258446	0.513942709258446
sdi	Kagoshima	1952	0.514104012681595	0.514104012681595	0.514104012681595
sdi	Okinawa	1952	0.480855492874132	0.480855492874132	0.480855492874132
sdi	Baringo	1952	0.102135150099204	0.102135150099204	0.102135150099204
sdi	Bomet	1952	0.0785861511274788	0.0785861511274788	0.0785861511274788
sdi	Bungoma	1952	0.0710919029615312	0.0710919029615312	0.0710919029615312
sdi	Busia	1952	0.102481119240085	0.102481119240085	0.102481119240085
sdi	Elgeyo-Marakwet	1952	0.0764266648569073	0.0764266648569073	0.0764266648569073
sdi	Embu	1952	0.136736474737616	0.136736474737616	0.136736474737616
sdi	Garissa	1952	0.0628923488798589	0.0628923488798589	0.0628923488798589
sdi	Homa Bay	1952	0.10157546871437	0.10157546871437	0.10157546871437
sdi	Isiolo	1952	0.0929573096364577	0.0929573096364577	0.0929573096364577
sdi	Kajiado	1952	0.0879305929796807	0.0879305929796807	0.0879305929796807
sdi	Kakamega	1952	0.0801787638707639	0.0801787638707639	0.0801787638707639
sdi	Kericho	1952	0.100495865171112	0.100495865171112	0.100495865171112
sdi	Kiambu	1952	0.165224417741638	0.165224417741638	0.165224417741638
sdi	Kilifi	1952	0.113740693171277	0.113740693171277	0.113740693171277
sdi	Kirinyaga	1952	0.120143600446756	0.120143600446756	0.120143600446756
sdi	Kisii	1952	0.046768685404712	0.046768685404712	0.046768685404712
sdi	Kisumu	1952	0.106470977142678	0.106470977142678	0.106470977142678
sdi	Kitui	1952	0.0888820622084562	0.0888820622084562	0.0888820622084562
sdi	Kwale	1952	0.102118909907662	0.102118909907662	0.102118909907662
sdi	Laikipia	1952	0.132173608566761	0.132173608566761	0.132173608566761
sdi	Lamu	1952	0.106796735758655	0.106796735758655	0.106796735758655
sdi	Machakos	1952	0.149201433662116	0.149201433662116	0.149201433662116
sdi	Makueni	1952	0.0963972822158849	0.0963972822158849	0.0963972822158849
sdi	Mandera	1952	0.063102044446115	0.063102044446115	0.063102044446115
sdi	Marsabit	1952	0.0934779060461286	0.0934779060461286	0.0934779060461286
sdi	Meru	1952	0.114752270829933	0.114752270829933	0.114752270829933
sdi	Migori	1952	0.148947254220781	0.148947254220781	0.148947254220781
sdi	Mombasa	1952	0.185751865169804	0.185751865169804	0.185751865169804
sdi	Murang'a	1952	0.145308156161176	0.145308156161176	0.145308156161176
sdi	Nairobi	1952	0.259709927423767	0.259709927423767	0.259709927423767
sdi	Nakuru	1952	0.141108858979328	0.141108858979328	0.141108858979328
sdi	Nandi	1952	0.0944094303550021	0.0944094303550021	0.0944094303550021
sdi	Narok	1952	0.0915467415990914	0.0915467415990914	0.0915467415990914
sdi	Nyamira	1952	0.133030415205293	0.133030415205293	0.133030415205293
sdi	Nyandarua	1952	0.0938862554686886	0.0938862554686886	0.0938862554686886
sdi	Nyeri	1952	0.151330106023447	0.151330106023447	0.151330106023447
sdi	Samburu	1952	0.0969368688120124	0.0969368688120124	0.0969368688120124
sdi	Siaya	1952	0.0708338041675403	0.0708338041675403	0.0708338041675403
sdi	Taita Taveta	1952	0.128672590974056	0.128672590974056	0.128672590974056
sdi	Tana River	1952	0.0721197215913407	0.0721197215913407	0.0721197215913407
sdi	Tharaka Nithi	1952	0.108010049082253	0.108010049082253	0.108010049082253
sdi	Trans Nzoia	1952	0.14378079233558	0.14378079233558	0.14378079233558
sdi	Turkana	1952	0.075145391635705	0.075145391635705	0.075145391635705
sdi	Uasin Gishu	1952	0.132832595757617	0.132832595757617	0.132832595757617
sdi	Vihiga	1952	0.13142306317512	0.13142306317512	0.13142306317512
[truncated: 50,993 more rows]
